# Supplementary material for: Genome-wide association study of exotic Fragaria germplasm accessions for resistance to Phytophthora crown rot in strawberry
Source: BMC Plant Biol. 2026 Jan 23;26:324. doi: 10.1186/s12870-026-08186-6 (PMC12911263; doi:10.1186/s12870-026-08186-6)
Supplement: Supplementary file 2 — Supplementary Material 2. [file 12870_2026_8186_MOESM2_ESM.xlsx]

## Sheet: Description_S1
Supplementary file S1. Disease score for Phytophthora cactorum crown rot resistance in wild Fragaria accessions.
PI Number (NCGR): The Plant Identification (PI) numbers of each accessions as listed in the USDA, NCGR database							(https://npgsweb.ars-grin.gov/gringlobal/search).
Disease score: Disease severity score for Phytophthora crown rot resistance.
Species: Species of the wild Fragaria accession.
Subspecies: Subspecies of the wild Fragaria accession.
Category: Broad taxonomic grouping used for classification.
Origin: Geographical origin of the wild Fragaria accession as listed in NCGR database.
NCGR taxon: Full designation of the requested accessions as listed in NCGR Corvallis, including taxonomic identity and collection identifiers.

## Sheet: Disease score
PI Number (NCGR)	Disease score	Species	Subspecies	Category	Origin	NCGR taxon
PI679847	1.64658	Fragaria chiloensis	pacifica	North American	Oregon	F. chiloensis subsp. pacifica North Jetty
PI616729	1.75995	Fragaria virginiana	virginiana	Eastern North American	Ontario	F. virginiana subsp. virginiana SP3 Perth Ontario
PI637949	1.79098	Fragaria virginiana	platypetala	Western North American	California	F. virginiana subsp. platypetala Big Maxson Meadow
PI551780	1.82917	Fragaria cascadensis	-	Cascadensis	Cascade Mountains	F. virginiana subsp. glauca
PI551877	1.84688	Fragaria virginiana	glauca	Western North American	Montana	F. virginiana subsp. glauca LH 20-1
PI552233	1.90267	Fragaria virginiana	virginiana	Eastern North American	Minnesota	F. virginiana subsp. virginiana MN 89-2
PI689456	1.90714	Fragaria virginiana	virginiana	Eastern North American	New Jersey	F. virginiana subsp. virginiana MARSB-045
PI602571	1.96002	Fragaria chiloensis	chiloensis	South American	Chile	F. chiloensis f. patagonica 2 TAP 4A
PI551776	1.99034	Fragaria cascadensis	-	Cascadensis	Cascade Mountains	F. virginiana subsp. glauca BLJ-2-1
PI612317	1.99549	Fragaria chiloensis	chiloensis	South American	Chile	F. chiloensis f. patagonica 2TAP 4B Elit
PI552133	2.09129	Fragaria chiloensis	chiloensis	South American	Chile	F. chiloensis f. patagonica Bahia Mansa 02C female
PI616730	2.1065	Fragaria virginiana	virginiana	Eastern North American	Ontario	F. virginiana subsp. virginiana SP5 Ontario
PI552165	2.14254	Fragaria chiloensis	chiloensis	South American	Chile	F. chiloensis f. patagonica Coyhaiqye 13A
PI616686	2.196	Fragaria chiloensis	chiloensis	South American	Chile	F. chiloensis
PI552152	2.22834	Fragaria chiloensis	chiloensis	South American	Chile	F. chiloensis f. patagonica Coyhaiqye 05B
PI616568	2.26055	Fragaria virginiana	virginiana	Eastern North American	Kentucky	F. virginiana subsp. virginiana KY-08
PI616914	2.26296	Fragaria virginiana	virginiana	Eastern North American	Maine	F. virginiana subsp. glauca Otter Cove, Maine
PI657852	2.27767	Fragaria chiloensis	chiloensis	South American	Propagated at NCGR	F. chiloensis f. patagonica NCGR Bed #14
PI616557	2.29381	Fragaria chiloensis	chiloensis	South American	Chile	F. chiloensis f. patagonica 2 Cochrane 3A
PI664430	2.3029	Fragaria virginiana	glauca	Western North American	Alaska	F. virginiana subsp. glauca KH-07-19-10
PI552150	2.3155	Fragaria chiloensis	chiloensis	South American	Chile	F. chiloensis f. patagonica Coyhaiqye 04A male
PI552207	2.31616	Fragaria chiloensis	chiloensis	South American	Chile	F. chiloensis f. patagonica Purranque 02B
PI664352	2.3499	Fragaria virginiana	virginiana	Eastern North American	Propagated at NCGR	F. virginiana subsp. virginiana NCGR Bed #8
PI616528	2.37146	Fragaria chiloensis	chiloensis	South American	Chile	F. chiloensis f. patagonica 2 PAL 3A
PI602567	2.44968	Fragaria chiloensis	chiloensis	South American	Chile	F. chiloensis f. patagonica 2 Puerto Raul Marin Balmac
PI616556	2.45227	Fragaria chiloensis	chiloensis	South American	Chile	F. chiloensis f. patagonica 2 Gara Bahia 1A
PI699127	2.52381	Fragaria chiloensis	lucida	North American	California	F. chiloensis CA330-15
PI552151	2.53973	Fragaria chiloensis	chiloensis	South American	Chile	F. chiloensis f. patagonica Coyhaiqye 04C male
PI616546	2.62971	Fragaria chiloensis	chiloensis	South American	Chile	F. chiloensis f. patagonica 2 GUA 1A
PI552124	2.66475	Fragaria chiloensis	chiloensis	South American	Chile	F. chiloensis f. patagonica Ancud (Chiloe) 02D
PI602568	2.87117	Fragaria chiloensis	chiloensis	South American	Chile	F. chiloensis f. patagonica 2 PAL 2C Eli
PI602569	2.87524	Fragaria chiloensis	chiloensis	South American	Chile	F. chiloensis f. patagonica 2 PAL 2A
PI552225	2.89256	Fragaria chiloensis	chiloensis	South American	Chile	F. chiloensis f. patagonica Yeneco 01F female
PI664350	2.90127	Fragaria virginiana	virginiana	Eastern North American	Propagated at NCGR	F. virginiana subsp. virginiana NCGR Bed #6
PI616537	2.96747	Fragaria chiloensis	chiloensis	South American	Chile	F. chiloensis f. patagonica 2 BAK 2A
PI552139	2.98078	Fragaria chiloensis	chiloensis	South American	Chile	F. chiloensis f. patagonica Bahia Mansa 03F
PI552123	2.99098	Fragaria chiloensis	chiloensis	South American	Chile	F. chiloensis f. patagonica Ancud (Chiloe) 02C
PI552146	3.02489	Fragaria chiloensis	chiloensis	South American	Chile	F. chiloensis f. patagonica Coyhaiqye 01B
PI552148	3.04121	Fragaria chiloensis	chiloensis	South American	Chile	F. chiloensis f. patagonica Coyhaiqye 03A
PI552201	3.15902	Fragaria × ananassa	ananassa	Wild hybrid	Chile	F. chiloensis f. patagonica Panguipulli 01A
PI616523	3.16111	Fragaria chiloensis	chiloensis	South American	Chile	F. chiloensis f. patagonica 2 CAR 4A
PI664351	3.16477	Fragaria virginiana	virginiana	Eastern North American	Propagated at NCGR	F. virginiana subsp. virginiana NCGR Bed #7
PI552172	3.28978	Fragaria chiloensis	chiloensis	South American	Chile	F. chiloensis f. patagonica Coyhaiqye 21F
PI552142	3.32933	Fragaria chiloensis	chiloensis	South American	Chile	F. chiloensis f. patagonica Bahia Mansa 04C
PI551777	3.34512	Fragaria virginiana	platypetala	Western North American	Oregon	F. virginiana subsp. glauca
PI616547	3.36629	Fragaria chiloensis	chiloensis	South American	Chile	F. chiloensis f. patagonica 2 CIS 1A
PI657851	3.3693	Fragaria chiloensis	chiloensis	South American	Propagated at NCGR	F. chiloensis f. patagonica NCGR Bed #13
PI552140	3.4034	Fragaria chiloensis	chiloensis	South American	Chile	F. chiloensis f. patagonica Bahia Mansa 04A
PI552206	3.46898	Fragaria chiloensis	chiloensis	South American	Chile	F. chiloensis f. patagonica Purranque 02A
PI602575	3.5295	Fragaria chiloensis	chiloensis	South American	Chile	F. chiloensis f. patagonica 2 TAP 1A
PI602570	3.53482	Fragaria chiloensis	chiloensis	South American	Chile	F. chiloensis f. patagonica 2 CAR 3B
PI552149	3.57756	Fragaria chiloensis	chiloensis	South American	Chile	F. chiloensis f. patagonica Coyhaiqye 03C male
PI552141	3.59152	Fragaria chiloensis	chiloensis	South American	Chile	F. chiloensis f. patagonica Bahia Mansa 04B
PI552122	3.60909	Fragaria chiloensis	chiloensis	South American	Chile	F. chiloensis f. patagonica Ancud (Chiloe) 02B
PI551888	3.64677	Fragaria virginiana	glauca	Western North American	Montana	F. virginiana subsp. glauca LH 50-2
PI602574	3.66876	Fragaria chiloensis	chiloensis	South American	Chile	F. chiloensis f. patagonica 2 Palena 4A
PI551786	3.67232	Fragaria cascadensis	-	Cascadensis	Cascade Mountains	F. virginiana subsp. platypetala BL-21-2
PI657854	3.68129	Fragaria chiloensis	chiloensis	South American	Propagated at NCGR	F. chiloensis f. patagonica NCGR Bed #18
PI657853	3.70794	Fragaria chiloensis	chiloensis	South American	Propagated at NCGR	F. chiloensis f. patagonica NCGR Bed #17 East
PI551787	3.74129	Fragaria × ananassa	cuneifolia	Wild hybrid	Oregon	F. virginiana subsp. platypetala BL-57-4
PI679850	3.74457	Fragaria virginiana	virginiana	Eastern North American	North Carolina	F. virginiana subsp. Craggy Mountain
PI551876	3.822	Fragaria virginiana	glauca	Western North American	Wyoming	F. virginiana subsp. glauca LH 18-2
PI616538	3.86993	Fragaria chiloensis	chiloensis	South American	Chile	F. chiloensis f. patagonica 2 BER 1A
PI612486	3.9032	Fragaria virginiana	grayana	Eastern North American	Mississippi	F. virginiana subsp. grayana NC 95-19-1
PI616555	3.9512	Fragaria chiloensis	chiloensis	South American	Chile	F. chiloensis f. patagonica 2 Cochrane 9A
PI684679	3.99419	Fragaria virginiana	virginiana	Eastern North American	Michigan	F. virginiana subsp. virginiana Monroe Ml
PI552208	4.02789	Fragaria chiloensis	chiloensis	South American	Chile	F. chiloensis f. patagonica Purraniue 02C
PI602573	4.10385	Fragaria chiloensis	chiloensis	South American	Chile	F. chiloensis f. patagonica 2 PUQ 1A
PI552156	4.13795	Fragaria chiloensis	chiloensis	South American	Chile	F. chiloensis f. patagonica Coyhaiqye 06E
PI551812	4.16971	Fragaria virginiana	virginiana	Eastern North American	Maryland	F. virginiana subsp. virginiana H FRA 67
PI552210	4.19752	Fragaria chiloensis	chiloensis	South American	Chile	F. chiloensis f. patagonica Termas de Chillan 01 female
PI617004	4.25481	Fragaria chiloensis	chiloensis	South American	Chile	F. chiloensis f. chiloensis
PI552135	4.26029	Fragaria chiloensis	chiloensis	South American	Chile	F. chiloensis f. patagonica Bahia Mansa 03B female
PI552138	4.26854	Fragaria chiloensis	chiloensis	South American	Chile	F. chiloensis f. patagonica Bahia Mansa 03E
PI552126	4.2716	Fragaria chiloensis	chiloensis	South American	Chile	F. chiloensis f. patagonica Bahia Mansa 01A female
PI616558	4.31249	Fragaria chiloensis	chiloensis	South American	Chile	F. chiloensis f. patagonica 2 Rio Camahueto 1D
PI664353	4.32951	Fragaria virginiana	virginiana	Eastern North American	Propagated at NCGR	F. virginiana subsp. virginiana NCGR Bed #9
PI699128	4.33323	Fragaria chiloensis	lucida	North American	California	F. chiloensis CA330-49
PI602572	4.38508	Fragaria chiloensis	chiloensis	South American	Chile	F. chiloensis f. patagonica 2 MAR 1B
PI552212	4.55441	Fragaria chiloensis	chiloensis	South American	Chile	F. chiloensis f. patagonica Termas de Chillan 02A
PI551778	4.63061	Fragaria virginiana	platypetala	Western North American	Oregon	F. virginiana subsp. glauca
PI666613	4.70742	Fragaria chiloensis	chiloensis	South American	Chile	F. chiloensis f. chiloensis Contulmo
PI616550	4.71004	Fragaria chiloensis	chiloensis	South American	Chile	F. chiloensis f. patagonica 2 COC 2A
PI552197	4.73079	Fragaria chiloensis	chiloensis	South American	Chile	F. chiloensis f. patigonica Lonquimay 04D
PI664425	4.75746	Fragaria × ananassa	cuneifolia	Wild hybrid	Alaska	F. virginiana subsp. glauca KH-07-19-05
PI616531	4.76921	Fragaria chiloensis	chiloensis	South American	Chile	F. chiloensis f. patagonica 2 COC 3A
PI616539	4.85663	Fragaria chiloensis	chiloensis	South American	Chile	F. chiloensis f. patagonica 2 La Tapera 3A
PI552170	4.87987	Fragaria chiloensis	chiloensis	South American	Chile	F. chiloensis f. patagonica Coyhaiqye 13H
PI552157	4.94593	Fragaria chiloensis	chiloensis	South American	Chile	F. chiloensis f. patagonica Coyhaiqye 06G
PI616534	5.05276	Fragaria chiloensis	chiloensis	South American	Chile	F. chiloensis f. patagonica 2 CPU 2A
PI551779	5.07916	Fragaria virginiana	platypetala	Western North American	Oregon	F. virginiana subsp. glauca
PI616544	5.12632	Fragaria chiloensis	chiloensis	South American	Chile	F. chiloensis f. chiloensis 2 MIC 1A
PI664354	5.20273	Fragaria virginiana	virginiana	Eastern North American	Propagated at NCGR	F. virginiana subsp. virginiana NCGR Bed #10
PI552177	5.25274	Fragaria chiloensis	chiloensis	South American	Chile	F. chiloensis f. patagonica Lake Conguillo 01E female
PI664355	5.26355	Fragaria chiloensis	chiloensis	South American	Propagated at NCGR	F. chiloensis f. patagonica NCGR Bed #11
PI616732	5.43744	Fragaria virginiana	virginiana	Eastern North American	New Hampshire	F. virginiana subsp. virginiana SP8 New Hampshire
PI552137	5.49936	Fragaria chiloensis	chiloensis	South American	Chile	F. chiloensis f. patagonica Bahia Mansa 03D
PI551571	6.29038	Fragaria cascadensis	-	Cascadensis	Cascade Mountains	F. virginiana
PI551775	7.03827	Fragaria cascadensis	-	Cascadensis	Cascade Mountains	F. virginiana subsp. glauca BL-63-5
PI551789	7.04953	Fragaria cascadensis	-	Cascadensis	Cascade Mountains	F. virginiana subsp. glauca
