# Supplementary material for: Genome-wide association study of exotic Fragaria germplasm accessions for resistance to Phytophthora crown rot in strawberry
Source: BMC Plant Biol. 2026 Jan 23;26:324. doi: 10.1186/s12870-026-08186-6 (PMC12911263; doi:10.1186/s12870-026-08186-6)
Supplement: Supplementary file 3 — Supplementary Material 3. [file 12870_2026_8186_MOESM3_ESM.xlsx]

## Sheet: Description_S2
Supplementary File S2: Genotype dataset for 15,633 SNP markers called using the Affymetrix 50K FanaSNP array. SNPs were coded as “0” (homozygous for the reference allele), “1” (heterozygous) and “2” (homozygous for the alternative allele).
Position of SNP markers: SNP map information	SNP: Single neucleotide polymorphisim (SNP) marker from Affymetrix 50K FanaSNP array.
	Chromosome: Chromosome on which marker is located in the refernce genome of Royal Royce v1.0.
	Position: Position of SNP marker on the chromosome in basepairs.
SNP_call: SNP call information on 15,633 markers genotyped with 50K Starwberry SNP Array	Columns with SNP marker from Affymetrix 50K FanaSNP array.
	Rows include 100 Fragaria accession PI number used in the crown rot resistance association assay.

## Sheet: Position of SNP markers
SNP	Chromosome	Position
AX-184336005	1A	582147
AX-184538032	1A	613531
AX-184669805	1A	623114
AX-184097196	1A	633506
AX-184729346	1A	670279
AX-184838269	1A	723159
AX-184091249	1A	781750
AX-184156867	1A	841987
AX-184380901	1A	845289
AX-184246432	1A	892120
AX-184413665	1A	907842
AX-184070632	1A	957152
AX-184434259	1A	962563
AX-184066228	1A	980330
AX-184907259	1A	1106771
AX-184494380	1A	1141058
AX-184842572	1A	1202295
AX-166510755	1A	1267132
AX-184184537	1A	1271077
AX-184058209	1A	1292086
AX-184494376	1A	1419271
AX-184911595	1A	1461327
AX-184847064	1A	1471415
AX-184279319	1A	1485533
AX-184925522	1A	1603815
AX-184623506	1A	1669414
AX-184194302	1A	1682601
AX-184554076	1A	1682810
AX-184529660	1A	1745121
AX-123363499	1A	1748316
AX-184930229	1A	1754903
AX-184335989	1A	1764869
AX-184184529	1A	1790456
AX-184301860	1A	1826564
AX-123524206	1A	1854318
AX-184611314	1A	1886172
AX-184380883	1A	1905944
AX-166510694	1A	1926396
AX-184380882	1A	1936725
AX-184538016	1A	1985451
AX-184445400	1A	1985754
AX-184139966	1A	1989189
AX-184455552	1A	2009298
AX-184124426	1A	2034478
AX-184075406	1A	2066385
AX-123524186	1A	2071827
AX-184856334	1A	2153771
AX-184584244	1A	2163543
AX-184660701	1A	2262971
AX-184916075	1A	2292724
AX-184091241	1A	2342220
AX-184925517	1A	2355405
AX-123364994	1A	2358116
AX-184257377	1A	2392534
AX-166502630	1A	2424488
AX-184576963	1A	2431075
AX-184070623	1A	2434193
AX-184660700	1A	2466084
AX-184724032	1A	2480522
AX-184132102	1A	2518389
AX-184771527	1A	2522569
AX-184224898	1A	2575453
AX-184313373	1A	2578243
AX-166520292	1A	2579640
AX-184702920	1A	2589407
AX-184598186	1A	2591399
AX-123363514	1A	2599811
AX-166520287	1A	2618622
AX-184391886	1A	2621425
AX-184347181	1A	2678600
AX-184268236	1A	2688927
AX-184347179	1A	2721994
AX-123524241	1A	2725102
AX-184156834	1A	2748524
AX-184139956	1A	2787924
AX-184485105	1A	2791190
AX-123364024	1A	2841261
AX-184066211	1A	2859214
AX-184268232	1A	2889289
AX-184617406	1A	2926593
AX-184521015	1A	2938971
AX-184194282	1A	2968229
AX-184955090	1A	3017871
AX-184660696	1A	3019079
AX-184165862	1A	3028957
AX-184091252	1A	3037095
AX-184062168	1A	3040358
AX-184097200	1A	3056324
AX-123367777	1A	3086564
AX-166510807	1A	3104763
AX-184413675	1A	3107051
AX-184611321	1A	3159597
AX-184611323	1A	3201317
AX-184290624	1A	3207031
AX-184175035	1A	3225179
AX-184022785	1A	3330715
AX-184629331	1A	3390748
AX-184783721	1A	3421609
AX-123357065	1A	3431538
AX-184494394	1A	3449993
AX-184503669	1A	3486006
AX-184930244	1A	3508315
AX-184561934	1A	3554443
AX-184847068	1A	3561802
AX-184455581	1A	3610060
AX-166502928	1A	3624566
AX-184887183	1A	3639547
AX-184521060	1A	3662829
AX-184435003	1A	3705503
AX-184117255	1A	3749708
AX-184058221	1A	3762977
AX-184025896	1A	3764355
AX-184347225	1A	3769123
AX-184324905	1A	3782986
AX-184204372	1A	3820488
AX-123363517	1A	3863574
AX-166517608	1A	3866230
AX-184204373	1A	3918623
AX-184546008	1A	3952525
AX-184257423	1A	3960757
AX-184916095	1A	3974139
AX-184075428	1A	4046323
AX-123366833	1A	4114354
AX-184103467	1A	4126491
AX-184475576	1A	4150969
AX-184336033	1A	4175117
AX-123360189	1A	4176726
AX-184512555	1A	4237458
AX-123360190	1A	4242625
AX-184494410	1A	4285506
AX-184838638	1A	4297053
AX-89875582	1A	4306622
AX-123366835	1A	4360907
AX-184369690	1A	4445239
AX-184045246	1A	4529021
AX-184569546	1A	4629070
AX-184538049	1A	4678171
AX-184554111	1A	4725094
AX-184783724	1A	4733300
AX-184148183	1A	4751603
AX-184577004	1A	4888274
AX-184184583	1A	5086814
AX-184175079	1A	5162144
AX-184967787	1A	5172426
AX-184380932	1A	5208526
AX-184268302	1A	5217168
AX-184880069	1A	5268390
AX-184538057	1A	5277277
AX-184194364	1A	5317721
AX-184132143	1A	5371858
AX-184032300	1A	5455002
AX-184950098	1A	5458184
AX-184465616	1A	5463854
AX-184838976	1A	5485680
AX-184512564	1A	5487099
AX-123365098	1A	5530215
AX-184257460	1A	5618030
AX-123366841	1A	5645940
AX-184380941	1A	5828025
AX-184066249	1A	5862094
AX-184110281	1A	5862761
AX-184391978	1A	5895119
AX-123357138	1A	5901460
AX-184369716	1A	5952178
AX-123592521	1A	5989618
AX-184075438	1A	6009436
AX-184097236	1A	6047104
AX-184554122	1A	6114132
AX-184849711	1A	6180636
AX-184380949	1A	6186004
AX-184686780	1A	6197597
AX-184369719	1A	6217912
AX-184902981	1A	6236506
AX-184110286	1A	6279696
AX-184709884	1A	6327109
AX-184032304	1A	6357224
AX-123363537	1A	6381081
AX-184916114	1A	6392187
AX-184655857	1A	6485226
AX-123365120	1A	6579879
AX-184204427	1A	6580125
AX-184862866	1A	6621773
AX-184301943	1A	6657098
AX-184475620	1A	6670427
AX-184669835	1A	6677481
AX-184475623	1A	6725492
AX-123360260	1A	6817428
AX-184257485	1A	6859580
AX-184369736	1A	6895302
AX-184117295	1A	6902308
AX-184091295	1A	6972201
AX-184085672	1A	6978373
AX-123357164	1A	7006761
AX-184165918	1A	7028803
AX-184204436	1A	7054363
AX-184435062	1A	7145329
AX-184465640	1A	7157206
AX-184902995	1A	7237940
AX-184085681	1A	7281667
AX-184051340	1A	7296185
AX-184883573	1A	7314127
AX-184598246	1A	7335693
AX-184402923	1A	7417998
AX-184103504	1A	7459846
AX-184852772	1A	7495794
AX-184091302	1A	7533714
AX-184617471	1A	7554660
AX-184629363	1A	7572067
AX-184140054	1A	7597610
AX-184214714	1A	7598721
AX-184214715	1A	7616586
AX-184546047	1A	7621899
AX-184690651	1A	7671909
AX-184569572	1A	7679323
AX-184225003	1A	7765972
AX-184880087	1A	7787437
AX-184569574	1A	7792082
AX-184324959	1A	7874485
AX-184521101	1A	7878176
AX-184268341	1A	7892547
AX-123359167	1A	7979101
AX-184246531	1A	7998027
AX-123362775	1A	8022833
AX-184920801	1A	8023761
AX-184538088	1A	8053886
AX-184268343	1A	8056179
AX-184494462	1A	8058108
AX-184085690	1A	8101618
AX-184635028	1A	8177441
AX-184290730	1A	8184183
AX-184257503	1A	8210224
AX-184650898	1A	8269926
AX-184529766	1A	8284031
AX-184591360	1A	8361620
AX-184030748	1A	8552201
AX-184920806	1A	8654224
AX-184246539	1A	8665009
AX-184870676	1A	8672562
AX-123367440	1A	8717889
AX-184268352	1A	8718587
AX-184301979	1A	8748770
AX-184503736	1A	8971159
AX-184165951	1A	9052355
AX-184584326	1A	9056464
AX-184279469	1A	9156026
AX-184313520	1A	9281036
AX-184413772	1A	9329518
AX-123364856	1A	9355739
AX-184916141	1A	9419960
AX-184117326	1A	9443610
AX-123366803	1A	9481292
AX-184204490	1A	9679093
AX-184413779	1A	9722060
AX-184512620	1A	9750362
AX-123356945	1A	9827424
AX-184851166	1A	9835389
AX-184512623	1A	9838876
AX-184402961	1A	9855096
AX-184165967	1A	9887182
AX-184148266	1A	9938876
AX-123359979	1A	9983635
AX-184184667	1A	10000458
AX-184746505	1A	10090499
AX-184894806	1A	10093000
AX-184336153	1A	10187101
AX-184569599	1A	10246031
AX-184413784	1A	10257441
AX-184455680	1A	10411381
AX-184521141	1A	10434795
AX-184336158	1A	10463179
AX-184369792	1A	10515870
AX-184279492	1A	10523446
AX-184962799	1A	10575208
AX-184903023	1A	10694968
AX-184911661	1A	10743368
AX-184485279	1A	10765497
AX-184635052	1A	10814441
AX-184485280	1A	10816708
AX-184967838	1A	10842155
AX-184336169	1A	10867980
AX-184257539	1A	10937255
AX-184246576	1A	10976729
AX-184279499	1A	11020229
AX-184686807	1A	11078196
AX-184880107	1A	11092333
AX-184235566	1A	11113151
AX-184635054	1A	11206105
AX-166519959	1A	11207489
AX-166517556	1A	11209641
AX-184381030	1A	11246477
AX-184935163	1A	11264610
AX-184235568	1A	11272006
AX-166517568	1A	11279639
AX-184898819	1A	11307145
AX-184165990	1A	11344289
AX-166527502	1A	11348952
AX-184494500	1A	11450796
AX-184124550	1A	11475260
AX-184777626	1A	11549664
AX-184392080	1A	11622865
AX-184591389	1A	11633962
AX-184132226	1A	11690525
AX-184512638	1A	11701735
AX-123360030	1A	11741659
AX-123360034	1A	11823961
AX-166527503	1A	11856443
AX-184302026	1A	11910794
AX-184485297	1A	11922099
AX-184140103	1A	11978446
AX-184617498	1A	12034897
AX-184132233	1A	12080529
AX-184035897	1A	12122991
AX-184214774	1A	12144917
AX-166510660	1A	12199918
AX-184849725	1A	12206179
AX-184132236	1A	12244362
AX-123356995	1A	12248295
AX-184598296	1A	12252873
AX-184132237	1A	12254058
AX-184584378	1A	12347772
AX-166526646	1A	12428982
AX-184035899	1A	12510028
AX-184325029	1A	12599640
AX-184577079	1A	12662584
AX-184042653	1A	12731882
AX-184302038	1A	12777658
AX-166517543	1A	12786022
AX-184940117	1A	12813091
AX-184140118	1A	12813151
AX-184424625	1A	12819316
AX-184225090	1A	12855319
AX-184911682	1A	12870464
AX-166517541	1A	12892491
AX-184157019	1A	12893678
AX-166502583	1A	12901578
AX-166519954	1A	13103689
AX-184629407	1A	13140423
AX-166517553	1A	13141229
AX-184381062	1A	13207815
AX-184840415	1A	13251294
AX-184194498	1A	13275871
AX-184604973	1A	13279749
AX-184521170	1A	13309640
AX-184194500	1A	13328134
AX-184894825	1A	13332725
AX-184140130	1A	13382942
AX-184042655	1A	13421236
AX-184358682	1A	13424488
AX-184584393	1A	13450039
AX-184392106	1A	13461884
AX-184851180	1A	13466165
AX-184392108	1A	13490230
AX-184235608	1A	13502135
AX-166517560	1A	13535534
AX-184967854	1A	13579780
AX-184381073	1A	13596748
AX-184945121	1A	13607890
AX-184424643	1A	13611338
AX-184967856	1A	13635622
AX-184070725	1A	13654422
AX-184369844	1A	13845380
AX-184140137	1A	13847253
AX-184268441	1A	13946590
AX-184475719	1A	13963996
AX-184584397	1A	13984812
AX-166517535	1A	13998575
AX-184369846	1A	14063182
AX-166510426	1A	14090624
AX-184117377	1A	14119816
AX-166517538	1A	14167973
AX-184604980	1A	14200503
AX-184225112	1A	14231451
AX-184157040	1A	14233996
AX-184485321	1A	14271147
AX-184690683	1A	14335690
AX-166520006	1A	14354301
AX-166510589	1A	14407190
AX-184302066	1A	14455951
AX-166510601	1A	14499360
AX-184873696	1A	14514991
AX-184124599	1A	14523844
AX-166502705	1A	14600561
AX-184117381	1A	14607940
AX-184325073	1A	14650342
AX-184336246	1A	14672995
AX-166510609	1A	14705077
AX-184546131	1A	14737289
AX-184465785	1A	14762114
AX-184562044	1A	14974978
AX-166502711	1A	14975439
AX-184347410	1A	15011298
AX-184048203	1A	15045111
AX-184175213	1A	15122039
AX-184054732	1A	15171210
AX-166502484	1A	15223013
AX-184764101	1A	15244634
AX-184392141	1A	15304904
AX-184847103	1A	15342137
AX-184494546	1A	15366714
AX-184714149	1A	15386303
AX-166519756	1A	15409857
AX-184070733	1A	15426839
AX-184021658	1A	15457222
AX-166517513	1A	15477850
AX-166502474	1A	15494975
AX-166510313	1A	15495062
AX-184091394	1A	15525475
AX-184124611	1A	15544103
AX-166515948	1A	15619018
AX-184475740	1A	15621385
AX-184268473	1A	15636716
AX-184640523	1A	15728515
AX-184925629	1A	15755668
AX-184166050	1A	15804224
AX-184140162	1A	15912604
AX-184465799	1A	15940703
AX-184117392	1A	15980028
AX-184851189	1A	16009607
AX-184148335	1A	16020547
AX-184898847	1A	16061586
AX-184605000	1A	16106848
AX-184403064	1A	16124919
AX-184204611	1A	16269308
AX-166510410	1A	16274541
AX-184761476	1A	16274701
AX-184512692	1A	16318003
AX-184040234	1A	16375624
AX-166519832	1A	16376039
AX-184257660	1A	16431317
AX-166502526	1A	16463410
AX-184235653	1A	16516315
AX-166526677	1A	16558490
AX-184967894	1A	16579501
AX-184030772	1A	16635568
AX-184235657	1A	16689119
AX-184246680	1A	16790918
AX-184916200	1A	16800729
AX-166517528	1A	16824711
AX-184030773	1A	16838620
AX-166502512	1A	16941576
AX-184166068	1A	16960526
AX-184512701	1A	16980963
AX-184175240	1A	17015677
AX-166517593	1A	17071989
AX-184392164	1A	17074856
AX-184140180	1A	17117115
AX-184403082	1A	17191052
AX-184920889	1A	17228416
AX-166502783	1A	17269066
AX-166526680	1A	17269112
AX-184870724	1A	17281645
AX-184246693	1A	17378070
AX-184066335	1A	17426803
AX-184358755	1A	17462947
AX-184538203	1A	17531272
AX-184166078	1A	17633620
AX-184058304	1A	17673717
AX-166517509	1A	17700924
AX-184851194	1A	17736735
AX-184302124	1A	17792205
AX-184709913	1A	17825198
AX-184032339	1A	18027128
AX-184413892	1A	18027365
AX-184035915	1A	18051844
AX-184336295	1A	18076962
AX-166519657	1A	18082933
AX-184347461	1A	18111197
AX-184598350	1A	18134019
AX-166526679	1A	18136185
AX-184655927	1A	18148548
AX-184268523	1A	18235376
AX-184403099	1A	18282576
AX-184591449	1A	18335801
AX-166511109	1A	18338070
AX-184782692	1A	18411707
AX-184678687	1A	18438856
AX-184313685	1A	18462972
AX-184435227	1A	18469043
AX-184140194	1A	18541955
AX-184246714	1A	18571666
AX-184097367	1A	18639322
AX-184075554	1A	18694892
AX-184920901	1A	18724978
AX-184887276	1A	18728903
AX-184140197	1A	18858246
AX-184907384	1A	18888725
AX-166511092	1A	18904594
AX-166517544	1A	18915328
AX-184085791	1A	18920543
AX-184325146	1A	18964994
AX-184194582	1A	19031248
AX-184214879	1A	19089726
AX-184369928	1A	19139063
AX-184091424	1A	19144883
AX-184887279	1A	19159267
AX-184512721	1A	19246719
AX-184075560	1A	19298012
AX-184729377	1A	19311106
AX-184132315	1A	19311567
AX-184475792	1A	19423518
AX-184302152	1A	19440440
AX-184257701	1A	19474729
AX-184347477	1A	19586431
AX-184140205	1A	19653760
AX-184157097	1A	19698442
AX-184040246	1A	19731749
AX-184235699	1A	19779694
AX-166521729	1A	19823810
AX-184635113	1A	19838299
AX-184214888	1A	19896484
AX-184849742	1A	19932968
AX-184521252	1A	19941676
AX-184529895	1A	19999469
AX-184140207	1A	20051979
AX-184849743	1A	20105867
AX-184803859	1A	20159331
AX-184403126	1A	20226575
AX-184512730	1A	20295516
AX-184302171	1A	20331545
AX-184369939	1A	20381619
AX-184042683	1A	20509153
AX-184336323	1A	20651788
AX-184097382	1A	20663421
AX-184521260	1A	20675107
AX-184358796	1A	20713255
AX-184132335	1A	20788762
AX-184916224	1A	20818636
AX-184876927	1A	20869773
AX-184435258	1A	20902161
AX-184475806	1A	20913853
AX-166502499	1A	20993040
AX-184769228	1A	21072658
AX-184455839	1A	21073513
AX-184591478	1A	21092163
AX-184529904	1A	21123437
AX-184246743	1A	21154725
AX-166519792	1A	21156032
AX-184085816	1A	21173458
AX-184546201	1A	21179939
AX-184381165	1A	21221427
AX-166510362	1A	21243258
AX-184038015	1A	21247340
AX-166527428	1A	21252705
AX-184611468	1A	21275297
AX-184455844	1A	21312438
AX-184279650	1A	21316874
AX-184665428	1A	21353267
AX-184381166	1A	21425985
AX-166502507	1A	21428144
AX-166527155	1A	21455151
AX-184085821	1A	21484949
AX-166517524	1A	21569732
AX-184225215	1A	21595594
AX-184907397	1A	21602009
AX-166519809	1A	21607460
AX-166519777	1A	21644236
AX-184175305	1A	21703325
AX-184347510	1A	21825931
AX-184369958	1A	21864970
AX-184512754	1A	21901308
AX-184132349	1A	21928632
AX-184157123	1A	21939286
AX-184851203	1A	21984047
AX-166510702	1A	22087594
AX-184873729	1A	22135071
AX-184110459	1A	22166552
AX-184132350	1A	22236146
AX-184569730	1A	22292892
AX-184529914	1A	22400278
AX-123363551	1A	22562404
AX-184066370	1A	22588689
AX-184032351	1A	22638940
AX-184021665	1A	22639215
AX-166526675	1A	22640429
AX-184804085	1A	22705911
AX-184424753	1A	22784557
AX-166520488	1A	22788613
AX-184784157	1B	200823
AX-184568997	1B	258100
AX-184156379	1B	299994
AX-184245808	1B	323381
AX-184590844	1B	356140
AX-184156377	1B	413347
AX-184842545	1B	433083
AX-184116821	1B	516087
AX-184537476	1B	603070
AX-184075101	1B	638319
AX-184289890	1B	670225
AX-184434340	1B	773585
AX-184165321	1B	811296
AX-184245785	1B	872070
AX-184520529	1B	892638
AX-184193706	1B	922081
AX-184193705	1B	943670
AX-184096816	1B	1048595
AX-184139488	1B	1461229
AX-184645374	1B	1519444
AX-184267566	1B	1654241
AX-123360062	1B	1721150
AX-184434356	1B	1758807
AX-184474899	1B	1905881
AX-184075087	1B	2047282
AX-184065954	1B	2144596
AX-184561426	1B	2230723
AX-184722112	1B	2317454
AX-184934803	1B	2335905
AX-184335232	1B	2343554
AX-184628911	1B	2418329
AX-184576512	1B	2472725
AX-184752228	1B	2475769
AX-184224274	1B	2503695
AX-184545467	1B	2507227
AX-184423724	1B	2523283
AX-184568972	1B	2630566
AX-184568959	1B	2632244
AX-184794222	1B	2641631
AX-184511942	1B	2713458
AX-184669494	1B	2781188
AX-184464898	1B	2814796
AX-184061931	1B	2825953
AX-184193677	1B	2901403
AX-184301140	1B	2933286
AX-184972386	1B	2994560
AX-184423718	1B	3036707
AX-184368956	1B	3051525
AX-184116803	1B	3076653
AX-184035745	1B	3096947
AX-184925230	1B	3114726
AX-184289861	1B	3138861
AX-184057979	1B	3198436
AX-184669496	1B	3211726
AX-184312626	1B	3243904
AX-184604392	1B	3255950
AX-184623091	1B	3259477
AX-184484496	1B	3319961
AX-184949792	1B	3346318
AX-184764153	1B	3357749
AX-123357091	1B	3360913
AX-184444746	1B	3362743
AX-184444745	1B	3385701
AX-184929980	1B	3396857
AX-184576502	1B	3431927
AX-184224266	1B	3462111
AX-184634603	1B	3478061
AX-184464881	1B	3511440
AX-184623137	1B	3512216
AX-184183988	1B	3573248
AX-184576493	1B	3581546
AX-184858221	1B	3594405
AX-184511996	1B	3595068
AX-184454895	1B	3613102
AX-184690396	1B	3634374
AX-184267532	1B	3765120
AX-123366834	1B	3788593
AX-184301196	1B	3805512
AX-184886940	1B	3822709
AX-184124024	1B	3857448
AX-184634630	1B	3857874
AX-184214026	1B	3863282
AX-184838626	1B	3866654
AX-184402079	1B	3927886
AX-184193664	1B	3928001
AX-184324114	1B	3950491
AX-184412937	1B	3987620
AX-184380192	1B	3989718
AX-184944734	1B	4000219
AX-184660392	1B	4011663
AX-184673899	1B	4032111
AX-184357775	1B	4276506
AX-184174420	1B	4287513
AX-184193727	1B	4301373
AX-184454952	1B	4328303
AX-184301199	1B	4349449
AX-184788555	1B	4350334
AX-184628893	1B	4431288
AX-184301109	1B	4436432
AX-184380258	1B	4465948
AX-184369014	1B	4480163
AX-184655477	1B	4501543
AX-184511930	1B	4512018
AX-184561464	1B	4699968
AX-184576545	1B	4749459
AX-184583827	1B	4790866
AX-184690420	1B	4836731
AX-184335284	1B	4851031
AX-184444810	1B	4950169
AX-184634637	1B	4967570
AX-184312710	1B	5002055
AX-184090920	1B	5031761
AX-184650576	1B	5132817
AX-184357863	1B	5239477
AX-184732484	1B	5243395
AX-184234808	1B	5258163
AX-184019487	1B	5337034
AX-184380271	1B	5343867
AX-184184000	1B	5438685
AX-184124038	1B	5456551
AX-123366844	1B	5462268
AX-184184003	1B	5500733
AX-184493820	1B	5562718
AX-184224314	1B	5609441
AX-184529137	1B	5613553
AX-184423805	1B	5652411
AX-123363532	1B	5669616
AX-184245842	1B	5741433
AX-184193751	1B	5773417
AX-184174492	1B	5852082
AX-184234818	1B	5855145
AX-184623153	1B	5880606
AX-184380284	1B	6041564
AX-184131683	1B	6048536
AX-184413042	1B	6169704
AX-184023443	1B	6197776
AX-166511059	1B	6245391
AX-184214047	1B	6254815
AX-184413043	1B	6261400
AX-184256752	1B	6274739
AX-184569029	1B	6535436
AX-184464972	1B	6538434
AX-184640092	1B	6564840
AX-184335312	1B	6572654
AX-184165360	1B	6673747
AX-184944780	1B	6700108
AX-184545522	1B	6836662
AX-184380300	1B	6885558
AX-184713975	1B	6888153
AX-184256794	1B	6889938
AX-184045100	1B	6937982
AX-184096851	1B	7068479
AX-184537531	1B	7162634
AX-184131697	1B	7200625
AX-184301248	1B	7206405
AX-184018056	1B	7274833
AX-184203769	1B	7276991
AX-184939793	1B	7319004
AX-184930005	1B	7333773
AX-184454984	1B	7358284
AX-184856245	1B	7387436
AX-184867735	1B	7398281
AX-184109848	1B	7540156
AX-184860441	1B	7543760
AX-184019283	1B	7613064
AX-184030646	1B	7681916
AX-184634657	1B	7724883
AX-184761376	1B	7762906
AX-184673952	1B	7893376
AX-184096858	1B	7913816
AX-184256806	1B	7962337
AX-184116874	1B	8111850
AX-184103131	1B	8202018
AX-184484601	1B	8237468
AX-184380328	1B	8239768
AX-184224374	1B	8280214
AX-184862734	1B	8285457
AX-184103133	1B	8311959
AX-184925292	1B	8334477
AX-184267665	1B	8361299
AX-184894598	1B	8416962
AX-184061967	1B	8461374
AX-184234859	1B	8492937
AX-184925294	1B	8554439
AX-184628969	1B	8623805
AX-184109884	1B	8783167
AX-184070401	1B	8795314
AX-184085367	1B	8801343
AX-184369076	1B	8881471
AX-184800140	1B	8979658
AX-184725726	1B	8992957
AX-184741190	1B	9037800
AX-184278731	1B	9075453
AX-184346603	1B	9087105
AX-184939808	1B	9108630
AX-184278732	1B	9111057
AX-184380343	1B	9139567
AX-184967490	1B	9141911
AX-184301284	1B	9178397
AX-184879899	1B	9201875
AX-123359976	1B	9210787
AX-184962498	1B	9227294
AX-184862738	1B	9311250
AX-123363463	1B	9333992
AX-184324277	1B	9422476
AX-184894605	1B	9454330
AX-184214092	1B	9467623
AX-184335346	1B	9508776
AX-184434439	1B	9535454
AX-184267687	1B	9579108
AX-184529200	1B	9638419
AX-184444883	1B	9641007
AX-184729250	1B	9715543
AX-184915866	1B	9732831
AX-184503156	1B	9862810
AX-184070406	1B	9896170
AX-184529208	1B	9968759
AX-184484618	1B	10041910
AX-184962505	1B	10087353
AX-184911389	1B	10116581
AX-184645434	1B	10224310
AX-184203812	1B	10255939
AX-184545567	1B	10295587
AX-184894610	1B	10398726
AX-184165420	1B	10481525
AX-184103143	1B	10569473
AX-184705188	1B	10585740
AX-184369122	1B	10619070
AX-184042484	1B	10691057
AX-184610942	1B	10711001
AX-184883390	1B	10738099
AX-184660441	1B	10767607
AX-184735619	1B	10860390
AX-184214118	1B	10956097
AX-184727539	1B	10971216
AX-184870502	1B	11001414
AX-123363487	1B	11064075
AX-184617122	1B	11112681
AX-184503173	1B	11124269
AX-184156459	1B	11134758
AX-184583891	1B	11138530
AX-184545578	1B	11143865
AX-184790068	1B	11164187
AX-184278766	1B	11181597
AX-184256856	1B	11211416
AX-184116899	1B	11219179
AX-184203832	1B	11403588
AX-166517576	1B	11644938
AX-184096898	1B	11650456
AX-184024121	1B	11707506
AX-184520630	1B	11728207
AX-184493914	1B	11750844
AX-184576621	1B	11900073
AX-184256870	1B	12007686
AX-184103153	1B	12011316
AX-184583903	1B	12104905
AX-184335403	1B	12149833
AX-184484649	1B	12183139
AX-184665073	1B	12230690
AX-184324328	1B	12262872
AX-123363455	1B	12277799
AX-184061985	1B	12309903
AX-184898589	1B	12338437
AX-184346659	1B	12377773
AX-184716086	1B	12380203
AX-184455048	1B	12421021
AX-184720141	1B	12435318
AX-184967513	1B	12457513
AX-184203858	1B	12471692
AX-184867758	1B	12514602
AX-184455052	1B	12604830
AX-184256878	1B	12654469
AX-184939831	1B	12670069
AX-184650618	1B	12723665
AX-184569114	1B	12749122
AX-184930029	1B	12792274
AX-166519952	1B	12839073
AX-184245924	1B	12903256
AX-184465054	1B	12952613
AX-184124123	1B	12978618
AX-184569115	1B	13010377
AX-166502689	1B	13131999
AX-184944829	1B	13145611
AX-184455064	1B	13162444
AX-184876685	1B	13202922
AX-184022751	1B	13284387
AX-184520651	1B	13336925
AX-184604523	1B	13357819
AX-123363475	1B	13374898
AX-184911403	1B	13393374
AX-184865157	1B	13399756
AX-184267757	1B	13433759
AX-184629009	1B	13482224
AX-184844965	1B	13504529
AX-184035784	1B	13543886
AX-184061995	1B	13673148
AX-184124129	1B	13673405
AX-184245951	1B	13704931
AX-184962525	1B	13711070
AX-184660464	1B	13954766
AX-184413156	1B	14063950
AX-184090980	1B	14219458
AX-184278815	1B	14494923
AX-184650628	1B	14557163
AX-184894622	1B	14615903
AX-123524172	1B	14630803
AX-184898599	1B	14643660
AX-184610985	1B	14737169
AX-184174589	1B	14748272
AX-184444961	1B	14831049
AX-184520668	1B	14896813
AX-184335447	1B	14957809
AX-184634682	1B	15068118
AX-184529239	1B	15080341
AX-184915902	1B	15126569
AX-184156498	1B	15146061
AX-184848279	1B	15192289
AX-123363441	1B	15272188
AX-184131787	1B	15291499
AX-184716096	1B	15335125
AX-184939843	1B	15366925
AX-184147788	1B	15401242
AX-184335455	1B	15446392
AX-184380437	1B	15446922
AX-184184113	1B	15450296
AX-184139653	1B	15486628
AX-184686563	1B	15543158
AX-184455092	1B	15584957
AX-184545628	1B	15591139
AX-184484683	1B	15640037
AX-184484684	1B	15739702
AX-184590959	1B	15760251
AX-184224464	1B	15785682
AX-184709750	1B	15824984
AX-184553705	1B	15841201
AX-184045133	1B	15881863
AX-184256865	1B	15958859
AX-184413183	1B	15971709
AX-184085425	1B	16027960
AX-184165479	1B	16082162
AX-184590961	1B	16109257
AX-184058053	1B	16116480
AX-184686565	1B	16178073
AX-184224467	1B	16193809
AX-184030672	1B	16349963
AX-184346716	1B	16401874
AX-184745173	1B	16415300
AX-184033914	1B	16431117
AX-184434531	1B	16460087
AX-184870525	1B	16504586
AX-184590969	1B	16634835
AX-184512129	1B	16647231
AX-184203910	1B	16697628
AX-184423948	1B	16724755
AX-166517529	1B	16726648
AX-184423956	1B	17077967
AX-184278852	1B	17214377
AX-184184133	1B	17295641
AX-184604547	1B	17350334
AX-184455112	1B	17408992
AX-184537638	1B	17441587
AX-184380458	1B	17505492
AX-184640181	1B	17527276
AX-184512139	1B	17632127
AX-184224478	1B	17677099
AX-184413197	1B	17696867
AX-184234991	1B	17813414
AX-184267803	1B	17817717
AX-184174631	1B	17866433
AX-184915914	1B	17928399
AX-184512142	1B	17934508
AX-184867773	1B	17966613
AX-184312892	1B	17966813
AX-184604554	1B	18010988
AX-184156524	1B	18161331
AX-184493989	1B	18359201
AX-184776949	1B	18442133
AX-184109942	1B	18737262
AX-184520700	1B	18848664
AX-184290128	1B	18850069
AX-184686583	1B	18891851
AX-184890773	1B	18920135
AX-184312902	1B	19075604
AX-184537651	1B	19126459
AX-184925347	1B	19173893
AX-184040081	1B	19203171
AX-184193923	1B	19312844
AX-184529321	1B	19339002
AX-184597888	1B	19392768
AX-184665107	1B	19435380
AX-184867776	1B	19464870
AX-184413225	1B	19656652
AX-184611027	1B	19733331
AX-184116966	1B	19743512
AX-184611028	1B	19836961
AX-184925353	1B	19872145
AX-184732512	1B	19884223
AX-184324430	1B	19905117
AX-184611030	1B	19908751
AX-184520724	1B	19924309
AX-184954891	1B	19943729
AX-184738477	1B	19973522
AX-184529326	1B	19983377
AX-184640205	1B	20018925
AX-184949898	1B	20119566
AX-184920570	1B	20120666
AX-123366851	1B	20214731
AX-184898622	1B	20236209
AX-184156549	1B	20270980
AX-184224514	1B	20282967
AX-184787321	1B	20363804
AX-184690494	1B	20383146
AX-184569179	1B	20525694
AX-184165517	1B	20659729
AX-184455147	1B	20660222
AX-123366794	1B	20666803
AX-184484741	1B	20687135
AX-184660511	1B	20752563
AX-184184169	1B	20786564
AX-184434582	1B	20787143
AX-184028040	1B	20834119
AX-184380495	1B	20986390
AX-184650679	1B	21045935
AX-184795120	1B	21063382
AX-184124180	1B	21083994
AX-184512177	1B	21121989
AX-184907094	1B	21147049
AX-184697794	1B	21297050
AX-184278897	1B	21328947
AX-184037848	1B	21416011
AX-184714019	1B	21451272
AX-184235034	1B	21519137
AX-184066077	1B	21656237
AX-184335551	1B	21691163
AX-184075217	1B	21710983
AX-184445038	1B	21857507
AX-184856279	1B	22905380
AX-184604581	1B	22949734
AX-184801150	1B	22981521
AX-184537679	1B	23123486
AX-184290174	1B	23126106
AX-184455164	1B	23142257
AX-184028042	1B	23212271
AX-184723957	1B	23369947
AX-184193946	1B	23430789
AX-184465169	1B	23515909
AX-184789692	1B	23583870
AX-184640222	1B	23731145
AX-184611047	1B	23763313
AX-184934900	1B	23785163
AX-184391534	1B	24027356
AX-184278917	1B	24058693
AX-184085456	1B	24184179
AX-184109967	1B	24229158
AX-184184188	1B	24317131
AX-184732523	1B	24403393
AX-184048012	1B	24616161
AX-184801397	1B	24620734
AX-184224544	1B	24704595
AX-184103210	1B	24730899
AX-184475169	1B	24794181
AX-184465183	1B	24865191
AX-184455178	1B	24918771
AX-184324465	1B	25067711
AX-184346791	1B	25067996
AX-184678420	1B	25201720
AX-184786916	1B	25201955
AX-184267877	1B	25270896
AX-184116998	1B	25576161
AX-184640234	1B	25688565
AX-184062050	1B	25761964
AX-184278934	1B	25784364
AX-184623290	1B	25788498
AX-184865181	1C	95616
AX-184131846	1C	121441
AX-184139715	1C	283310
AX-184156579	1C	286939
AX-184854374	1C	300232
AX-184561649	1C	304138
AX-184604612	1C	312257
AX-184537702	1C	374647
AX-166510796	1C	378597
AX-184042519	1C	379381
AX-184267890	1C	406143
AX-184174691	1C	425363
AX-184623294	1C	443522
AX-123364860	1C	472554
AX-184650703	1C	517995
AX-184085467	1C	530260
AX-184629099	1C	619393
AX-184156583	1C	643207
AX-184629100	1C	657205
AX-184096997	1C	659464
AX-184380538	1C	669750
AX-184224576	1C	692784
AX-184844972	1C	760810
AX-184597945	1C	790870
AX-184380539	1C	816096
AX-184934910	1C	856989
AX-184925372	1C	895107
AX-184475196	1C	896780
AX-184967590	1C	955393
AX-184085469	1C	967724
AX-123357026	1C	997035
AX-184224583	1C	1010827
AX-184085471	1C	1017135
AX-184634775	1C	1072041
AX-184967579	1C	1093452
AX-184553803	1C	1122610
AX-184876709	1C	1125531
AX-184165569	1C	1179373
AX-184591053	1C	1214810
AX-184131862	1C	1256414
AX-184434628	1C	1323182
AX-184131864	1C	1410961
AX-184894660	1C	1445050
AX-184650698	1C	1474936
AX-184705256	1C	1475163
AX-184634765	1C	1489260
AX-184545710	1C	1520809
AX-184131866	1C	1537976
AX-184346837	1C	1545975
AX-184391564	1C	1555993
AX-184313006	1C	1594232
AX-184174710	1C	1650243
AX-184103238	1C	1682150
AX-184224593	1C	1716726
AX-184139730	1C	1748921
AX-184235094	1C	1796775
AX-184569247	1C	1800885
AX-166502715	1C	1931669
AX-184529395	1C	1941108
AX-184894663	1C	1948238
AX-184484814	1C	1949311
AX-184669655	1C	1995511
AX-184915950	1C	2044118
AX-184257053	1C	2052316
AX-184085480	1C	2060310
AX-184413316	1C	2135483
AX-184747679	1C	2191413
AX-184494094	1C	2343947
AX-184848295	1C	2380963
AX-184024948	1C	2388351
AX-184131876	1C	2389722
AX-184640256	1C	2413370
AX-184018526	1C	2431897
AX-184529402	1C	2440437
AX-184369318	1C	2486252
AX-184576752	1C	2486791
AX-184962587	1C	2619773
AX-184204033	1C	2620481
AX-184604639	1C	2646273
AX-166514672	1C	2656349
AX-184301518	1C	2657358
AX-184876725	1C	2690183
AX-184085485	1C	2706789
AX-184246105	1C	2784438
AX-184313025	1C	2874989
AX-184862772	1C	2884311
AX-184445102	1C	2885565
AX-184103244	1C	2892403
AX-184634796	1C	2905649
AX-184257060	1C	2911630
AX-184235111	1C	2958290
AX-184048031	1C	3005288
AX-184278989	1C	3020657
AX-184054574	1C	3065143
AX-184131881	1C	3124243
AX-184455224	1C	3124344
AX-184346868	1C	3166971
AX-123357061	1C	3198380
AX-184301533	1C	3235119
AX-184623317	1C	3256159
AX-123357066	1C	3257975
AX-184369331	1C	3280074
AX-184358187	1C	3323153
AX-184623318	1C	3363927
AX-166510854	1C	3371721
AX-184758579	1C	3384435
AX-184645572	1C	3446312
AX-184131887	1C	3465798
AX-184301556	1C	3515153
AX-184640275	1C	3520641
AX-184604649	1C	3528986
AX-184184236	1C	3550356
AX-184042533	1C	3620395
AX-184278998	1C	3620468
AX-184604652	1C	3632612
AX-184097021	1C	3669000
AX-184623323	1C	3680045
AX-184346876	1C	3763148
AX-184494107	1C	3802840
AX-184645563	1C	3832647
AX-184591089	1C	3863021
AX-184537754	1C	3963426
AX-184962606	1C	4024315
AX-184475251	1C	4024484
AX-184920624	1C	4046019
AX-184324543	1C	4115650
AX-184042536	1C	4137288
AX-184040107	1C	4173743
AX-184301548	1C	4239177
AX-184902834	1C	4309854
AX-184520797	1C	4325677
AX-184369350	1C	4364502
AX-184520799	1C	4390543
AX-184413360	1C	4411974
AX-184424100	1C	4484471
AX-184529429	1C	4496989
AX-184725791	1C	4554701
AX-184597978	1C	4563625
AX-184907130	1C	4645416
AX-184313057	1C	4656263
AX-184313058	1C	4686490
AX-184257073	1C	4709127
AX-184902841	1C	4754409
AX-184424104	1C	4778060
AX-166510961	1C	4778274
AX-184576773	1C	4796441
AX-184879974	1C	4832026
AX-184391609	1C	4848530
AX-184091084	1C	4857710
AX-184650735	1C	4862472
AX-184529438	1C	4936057
AX-184035817	1C	5025707
AX-184051216	1C	5048174
AX-184545747	1C	5097376
AX-184358219	1C	5155807
AX-184475271	1C	5156598
AX-184018955	1C	5255351
AX-184246137	1C	5268787
AX-184035818	1C	5311541
AX-184591111	1C	5327106
AX-184686646	1C	5444702
AX-166517613	1C	5454952
AX-184257089	1C	5560458
AX-184413388	1C	5621291
AX-184707578	1C	5668383
AX-184925402	1C	5725273
AX-184848301	1C	5747938
AX-184475282	1C	5784440
AX-184051219	1C	5807878
AX-184520821	1C	5811838
AX-184844980	1C	5829993
AX-184214369	1C	5884025
AX-184103271	1C	5911323
AX-184156650	1C	5934372
AX-184455266	1C	5939551
AX-184402579	1C	6003249
AX-184413394	1C	6003998
AX-184042547	1C	6067683
AX-184380607	1C	6077644
AX-184301703	1C	6141808
AX-184156655	1C	6181826
AX-184103273	1C	6187934
AX-184224659	1C	6206985
AX-184290314	1C	6218242
AX-184413397	1C	6227216
AX-184907146	1C	6237931
AX-184267986	1C	6270098
AX-184484884	1C	6281500
AX-184561722	1C	6308474
AX-184346925	1C	6310540
AX-184214373	1C	6379208
AX-184165637	1C	6412471
AX-184424134	1C	6441192
AX-184045174	1C	6501199
AX-184324587	1C	6601496
AX-184623352	1C	6608269
AX-184054589	1C	6646134
AX-184040114	1C	6685349
AX-184894686	1C	6863157
AX-184380620	1C	6864545
AX-184085513	1C	6981823
AX-184066132	1C	7020890
AX-184711983	1C	7069872
AX-184062076	1C	7073060
AX-184413408	1C	7148885
AX-184080291	1C	7166729
AX-184075265	1C	7180986
AX-184103258	1C	7181025
AX-184678477	1C	7210865
AX-184066134	1C	7313697
AX-184290332	1C	7318964
AX-184854402	1C	7324406
AX-184645594	1C	7438737
AX-184584064	1C	7504043
AX-184512285	1C	7504585
AX-184494156	1C	7545207
AX-184845917	1C	7552035
AX-184097055	1C	7594081
AX-184139784	1C	7675945
AX-184194079	1C	7697934
AX-184279077	1C	7713079
AX-184655703	1C	7799389
AX-184623363	1C	7808058
AX-184080297	1C	7824339
AX-184156676	1C	7835524
AX-184424153	1C	7852536
AX-184324616	1C	7890680
AX-184576808	1C	7935137
AX-184455301	1C	7981640
AX-184024957	1C	8055613
AX-184131933	1C	8099596
AX-184110070	1C	8117101
AX-184174788	1C	8120035
AX-184165659	1C	8123374
AX-184678457	1C	8131628
AX-184346948	1C	8159963
AX-184734120	1C	8177235
AX-184445189	1C	8235351
AX-184545793	1C	8290574
AX-184503447	1C	8298970
AX-184503448	1C	8319096
AX-184103298	1C	8350272
AX-184569335	1C	8422484
AX-184224682	1C	8484171
AX-184358268	1C	8510519
AX-184075291	1C	8549398
AX-184512321	1C	8558712
AX-184290347	1C	8599975
AX-184484915	1C	8633290
AX-184246191	1C	8665596
AX-184224684	1C	8689432
AX-184870593	1C	8708212
AX-184883472	1C	8721208
AX-184380646	1C	8726492
AX-184503455	1C	8842098
AX-184529479	1C	8858702
AX-184911508	1C	8926443
AX-184224689	1C	8941496
AX-184075294	1C	8944633
AX-184358275	1C	9023120
AX-184085529	1C	9125141
AX-184700377	1C	9132593
AX-184553884	1C	9148506
AX-184279094	1C	9169398
AX-184268033	1C	9196918
AX-184117097	1C	9237835
AX-184598017	1C	9258106
AX-184048055	1C	9262453
AX-184665167	1C	9298014
AX-184235203	1C	9329965
AX-184697847	1C	9390686
AX-184949962	1C	9465133
AX-184413435	1C	9509619
AX-184124291	1C	9617345
AX-184424181	1C	9672751
AX-184902869	1C	9688633
AX-184840855	1C	9781877
AX-184235209	1C	9838682
AX-184066143	1C	9871245
AX-184584109	1C	9898619
AX-184279104	1C	9955349
AX-184290367	1C	10021702
AX-184369427	1C	10063620
AX-184279107	1C	10080525
AX-184674121	1C	10181079
AX-184139802	1C	10218111
AX-184194121	1C	10256059
AX-184139804	1C	10269235
AX-184545818	1C	10316154
AX-184584111	1C	10339848
AX-184634853	1C	10386271
AX-184967665	1C	10395976
AX-184066149	1C	10460941
AX-184455338	1C	10461237
AX-184085538	1C	10512609
AX-184465372	1C	10518836
AX-184529504	1C	10558086
AX-184553899	1C	10560931
AX-184174824	1C	10562692
AX-184887104	1C	10585139
AX-184424195	1C	10615232
AX-184455342	1C	10643413
AX-184873583	1C	10680360
AX-184335757	1C	10691955
AX-184124298	1C	10726881
AX-184844984	1C	10760418
AX-184194125	1C	10768876
AX-184870598	1C	10770865
AX-184876762	1C	10819658
AX-184380711	1C	10839809
AX-184930137	1C	10878553
AX-184962654	1C	10886668
AX-184131952	1C	10892427
AX-184346996	1C	10895739
AX-184611183	1C	10902264
AX-184949974	1C	10973233
AX-184634861	1C	11042644
AX-184434785	1C	11066091
AX-184465382	1C	11081086
AX-184117118	1C	11095427
AX-184156697	1C	11135525
AX-166502691	1C	11143069
AX-184962656	1C	11188567
AX-184347002	1C	11417709
AX-184279120	1C	11446456
AX-184174837	1C	11515294
AX-184902877	1C	11581590
AX-184611191	1C	11655620
AX-184925455	1C	11680237
AX-184718224	1C	11683501
AX-184655725	1C	11697696
AX-184184355	1C	11704076
AX-184097086	1C	11742058
AX-184890853	1C	11787103
AX-184424222	1C	11840163
AX-184257192	1C	11846972
AX-184678503	1C	11872545
AX-184290391	1C	11903498
AX-184110109	1C	11910914
AX-184569366	1C	12005766
AX-184503487	1C	12053813
AX-184617332	1C	12070535
AX-184873589	1C	12149262
AX-184445243	1C	12182716
AX-184204174	1C	12247387
AX-184085548	1C	12291883
AX-184268069	1C	12370807
AX-184503489	1C	12391768
AX-184894700	1C	12492742
AX-184324697	1C	12577520
AX-166510648	1C	12657351
AX-184335786	1C	12661887
AX-184902884	1C	12689863
AX-184445252	1C	12701814
AX-184867836	1C	12758491
AX-184369457	1C	12806005
AX-184165720	1C	12846060
AX-184290408	1C	12878785
AX-184694306	1C	12924703
AX-184324705	1C	13045062
AX-184520889	1C	13125791
AX-184025874	1C	13159470
AX-184147988	1C	13236046
AX-184732553	1C	13336371
AX-184553933	1C	13359393
AX-184930159	1C	13409530
AX-184962667	1C	13580347
AX-184434814	1C	13662896
AX-184475376	1C	13680567
AX-184794453	1C	13692655
AX-184324713	1C	13697474
AX-166510470	1C	13698967
AX-166519889	1C	13748207
AX-184484983	1C	13764913
AX-184369474	1C	13771817
AX-184290421	1C	13802302
AX-184156726	1C	13820835
AX-184224760	1C	13891055
AX-184786503	1C	14073729
AX-184655742	1C	14124442
AX-184930164	1C	14187269
AX-184080344	1C	14236709
AX-184494233	1C	14251337
AX-184194163	1C	14306607
AX-184110136	1C	14308882
AX-184520908	1C	14336095
AX-184777604	1C	14383234
AX-184856314	1C	14395399
AX-184062112	1C	14459959
AX-184032277	1C	14514983
AX-184048075	1C	14597397
AX-184445280	1C	14712705
AX-184324731	1C	14776030
AX-184369491	1C	14776267
AX-184290439	1C	14864248
AX-184184398	1C	14870629
AX-184898706	1C	14897509
AX-184313238	1C	15002872
AX-184048077	1C	15004377
AX-184235282	1C	15142498
AX-184424278	1C	15147686
AX-184660630	1C	15195018
AX-184369498	1C	15225725
AX-184235286	1C	15299015
AX-184132002	1C	15483944
AX-184475397	1C	15511036
AX-184347067	1C	15545974
AX-184369502	1C	15607281
AX-184485004	1C	15679027
AX-184268127	1C	15688627
AX-184655755	1C	15698959
AX-184920686	1C	15751708
AX-184598087	1C	15824473
AX-184455413	1C	15852879
AX-184103367	1C	15919626
AX-184561822	1C	15926932
AX-184576882	1C	15982606
AX-184847044	1C	16012972
AX-184465454	1C	16031940
AX-184268133	1C	16057160
AX-184148021	1C	16084508
AX-123356977	1C	16125135
AX-184066183	1C	16159178
AX-184224791	1C	16184100
AX-184645669	1C	16186835
AX-184324753	1C	16267706
AX-184424300	1C	16367844
AX-184465462	1C	16466838
AX-184716176	1C	16504512
AX-184021639	1C	16565704
AX-184682698	1C	16599737
AX-184716178	1C	16690869
AX-184124346	1C	16700824
AX-184347086	1C	16721880
AX-184380750	1C	16723768
AX-184174907	1C	16733090
AX-184851108	1C	16736706
AX-184887144	1C	16839949
AX-184494269	1C	17008620
AX-184148034	1C	17039556
AX-184907217	1C	17063507
AX-184025881	1C	17101622
AX-184561835	1C	17132542
AX-184640359	1C	17195821
AX-184246307	1C	17267879
AX-184380762	1C	17304840
AX-184268159	1C	17523112
AX-184678533	1C	17526929
AX-184455441	1C	17676707
AX-184967714	1C	17735595
AX-184194204	1C	18000547
AX-184852742	1C	18076618
AX-184935031	1C	18082667
AX-184669742	1C	18095587
AX-184669744	1C	18170376
AX-184640366	1C	18181293
AX-184553992	1C	18211078
AX-184097134	1C	18218852
AX-123395897	1C	18230199
AX-184139895	1C	18232853
AX-184313285	1C	18286007
AX-184765916	1C	18388858
AX-184944980	1C	18589436
AX-184214527	1C	18598713
AX-184465485	1C	18693525
AX-184369543	1C	18808859
AX-184301777	1C	18951023
AX-184591225	1C	19021226
AX-184591226	1C	19030029
AX-184257299	1C	19114363
AX-184920704	1C	19166039
AX-184674180	1C	19266409
AX-184156752	1C	19280940
AX-184279216	1C	19326195
AX-184665270	1C	19399341
AX-184576912	1C	19429752
AX-184786064	1C	19517893
AX-184391813	1C	19579596
AX-184021643	1C	19586013
AX-184110185	1C	19596049
AX-184475457	1C	19826136
AX-184117191	1C	19867739
AX-184402754	1C	19882938
AX-184920710	1C	19914547
AX-184023464	1C	19926083
AX-184156785	1C	20078596
AX-184738526	1C	20111049
AX-184732564	1C	20184250
AX-184032285	1C	20317891
AX-184313305	1C	20322636
AX-184313307	1C	20383128
AX-184759554	1C	20434400
AX-184944988	1C	20608229
AX-184604813	1C	20685514
AX-184967728	1C	20795829
AX-184730941	1C	20819410
AX-184561863	1C	20927108
AX-184380824	1C	20997561
AX-184224842	1C	21042507
AX-184712020	1C	21079114
AX-184925502	1C	21119008
AX-123363446	1C	21154776
AX-184139913	1C	21156124
AX-184611276	1C	21277522
AX-184369569	1C	21285502
AX-184290568	1C	21312352
AX-184062136	1C	21378495
AX-184139914	1C	21419911
AX-184290528	1C	21528104
AX-184184468	1C	21612540
AX-184025888	1C	21654547
AX-184503592	1C	21842874
AX-184494315	1C	21855516
AX-184174959	1C	21860538
AX-184380834	1C	21896757
AX-184091213	1C	21967004
AX-184391826	1C	22006809
AX-184686728	1C	22065139
AX-184413600	1C	22079247
AX-184124394	1C	22100772
AX-184776979	1C	22110444
AX-184955085	1C	22156233
AX-184257334	1C	22185266
AX-184598148	1C	22199166
AX-184712025	1C	22252876
AX-184235356	1C	22291565
AX-184434920	1C	22342866
AX-184257337	1C	22388779
AX-184660675	1C	22428798
AX-184455501	1C	22428945
AX-184018437	1C	22474788
AX-184764217	1C	22502221
AX-184402779	1C	22626247
AX-184856329	1C	22627241
AX-184051292	1C	22686777
AX-184037926	1C	22698496
AX-184591262	1C	22702595
AX-184779948	1C	22826072
AX-184165808	1C	22857165
AX-184604829	1C	22867669
AX-184268212	1C	22985543
AX-184324817	1C	23047858
AX-184503605	1C	23166922
AX-184678560	1C	23233202
AX-184598169	1C	23242569
AX-184503607	1C	23285528
AX-184040168	1C	23330917
AX-184184478	1C	23383382
AX-184650842	1C	23433153
AX-166503143	1C	23564491
AX-166503145	1C	23585188
AX-184862839	1C	23777658
AX-184369591	1C	23798763
AX-184725851	1C	23800625
AX-184521004	1C	23830569
AX-184391851	1C	23913438
AX-184584232	1C	23923085
AX-184617396	1C	23926002
AX-184746488	1C	24000296
AX-184529628	1C	24074466
AX-184391854	1C	24136080
AX-184537987	1C	24154038
AX-184174995	1C	24402422
AX-184742694	1C	24500177
AX-184838268	1C	24504524
AX-184313363	1C	24534833
AX-184778212	1C	24604177
AX-184455535	1C	24686645
AX-184650854	1C	24874886
AX-184738542	1C	25001419
AX-184148117	1C	25264730
AX-184335954	1C	25295340
AX-184097168	1C	25319705
AX-184347166	1C	25418270
AX-184645718	1C	25471458
AX-184950049	1C	25531499
AX-184674217	1C	25561853
AX-89818444	1D	184114
AX-184033867	1D	253032
AX-166520266	1D	269828
AX-184623073	1D	350679
AX-184655470	1D	625551
AX-184597679	1D	630767
AX-166520195	1D	748952
AX-184103028	1D	820138
AX-184493708	1D	830283
AX-184278570	1D	893629
AX-184423687	1D	1039163
AX-184368893	1D	1209716
AX-184761364	1D	1228536
AX-123540636	1D	1231832
AX-184123947	1D	1378354
AX-184193627	1D	1389423
AX-184183909	1D	1411456
AX-184444696	1D	1436220
AX-184705138	1D	1604104
AX-184511906	1D	1642010
AX-184380156	1D	1773667
AX-184847000	1D	1788537
AX-184156299	1D	1827533
AX-184054446	1D	1886757
AX-166520097	1D	1914362
AX-184711853	1D	1920909
AX-184057960	1D	1922273
AX-184851023	1D	1933979
AX-166510665	1D	2000889
AX-184568909	1D	2005204
AX-184493691	1D	2038272
AX-184024926	1D	2138307
AX-184854313	1D	2186237
AX-184061913	1D	2215450
AX-184898522	1D	2231207
AX-184934768	1D	2241105
AX-184174371	1D	2341810
AX-184464831	1D	2453098
AX-184131595	1D	2477272
AX-184183890	1D	2532287
AX-166527202	1D	2575365
AX-184037781	1D	2592451
AX-184267482	1D	2598831
AX-184944709	1D	2665994
AX-184234688	1D	2684414
AX-184962410	1D	2721726
AX-184165231	1D	2768013
AX-184335150	1D	2790887
AX-184616999	1D	2800292
AX-184474813	1D	2806419
AX-184116749	1D	2842222
AX-184245659	1D	2895976
AX-184278542	1D	2954060
AX-184650512	1D	2972647
AX-184335146	1D	3006717
AX-184075051	1D	3007773
AX-184090851	1D	3073146
AX-184156279	1D	3101453
AX-184561359	1D	3132489
AX-184502969	1D	3182381
AX-184423655	1D	3210736
AX-184116746	1D	3261237
AX-184289776	1D	3302132
AX-184346407	1D	3345032
AX-184096752	1D	3355473
AX-184357711	1D	3368105
AX-184474803	1D	3411424
AX-184065921	1D	3422964
AX-184080046	1D	3433488
AX-184678273	1D	3460308
AX-184193592	1D	3496571
AX-184147556	1D	3497407
AX-184324038	1D	3575913
AX-184147554	1D	3618244
AX-184669463	1D	3677958
AX-184650502	1D	3683327
AX-184906958	1D	3707971
AX-184962399	1D	3765480
AX-184040012	1D	3793137
AX-184065916	1D	3854650
AX-184493668	1D	3910161
AX-184851016	1D	3947516
AX-184634563	1D	3950375
AX-184289763	1D	3997998
AX-184879834	1D	4028756
AX-184660316	1D	4062666
AX-184734037	1D	4097455
AX-184024925	1D	4182809
AX-184474790	1D	4215029
AX-184493663	1D	4222456
AX-184929923	1D	4267664
AX-184193586	1D	4284180
AX-184623039	1D	4290399
AX-184639999	1D	4353101
AX-184301032	1D	4365560
AX-184434206	1D	4481483
AX-184256592	1D	4514803
AX-184561345	1D	4567054
AX-184312524	1D	4575107
AX-184925205	1D	4589427
AX-184368836	1D	4685763
AX-184967399	1D	4713118
AX-184245632	1D	4718947
AX-184174343	1D	4861168
AX-184256587	1D	4909789
AX-184434199	1D	4922474
AX-184131567	1D	4948953
AX-184610770	1D	4968694
AX-184962391	1D	4985958
AX-184193576	1D	4996539
AX-184886909	1D	5018934
AX-184256583	1D	5104797
AX-184368822	1D	5144120
AX-184568885	1D	5175607
AX-184183849	1D	5238578
AX-184545379	1D	5246711
AX-184267432	1D	5378303
AX-184568879	1D	5384506
AX-184368818	1D	5430119
AX-184080035	1D	5432022
AX-184102995	1D	5453816
AX-184042425	1D	5506940
AX-184174333	1D	5558911
AX-184423622	1D	5638054
AX-184061894	1D	5660175
AX-184040006	1D	5721673
AX-184324003	1D	5747485
AX-184312498	1D	5804010
AX-184213862	1D	5854771
AX-184610762	1D	5883888
AX-184368811	1D	5917377
AX-184357659	1D	5929840
AX-184464783	1D	6000378
AX-184749938	1D	6051271
AX-184368805	1D	6076626
AX-184898495	1D	6109487
AX-184610755	1D	6123736
AX-184474773	1D	6216753
AX-184029227	1D	6255635
AX-184174323	1D	6437702
AX-184484376	1D	6461943
AX-184886905	1D	6515801
AX-184075029	1D	6547030
AX-184920404	1D	6551505
AX-184035721	1D	6566153
AX-184873415	1D	6579691
AX-184116697	1D	6604627
AX-184224153	1D	6676114
AX-184604310	1D	6677770
AX-184401964	1D	6706374
AX-184256568	1D	6740735
AX-184732444	1D	6761434
AX-184528965	1D	6818340
AX-184545358	1D	6850563
AX-184213846	1D	6872255
AX-184511836	1D	6952037
AX-184782639	1D	7007998
AX-184444596	1D	7053852
AX-184583685	1D	7079375
AX-184673855	1D	7142884
AX-184655422	1D	7219069
AX-184876611	1D	7274457
AX-184673838	1D	7281602
AX-184022729	1D	7310481
AX-184289696	1D	7333936
AX-184174295	1D	7378991
AX-184027991	1D	7401975
AX-184183824	1D	7413986
AX-184289719	1D	7541455
AX-184123890	1D	7558421
AX-184915757	1D	7562409
AX-184444593	1D	7577255
AX-184616956	1D	7640140
AX-184894507	1D	7683769
AX-184673849	1D	7771516
AX-184860387	1D	7791285
AX-184256553	1D	7858273
AX-184723813	1D	7865739
AX-184915755	1D	7905435
AX-184109679	1D	7912976
AX-184634528	1D	7935525
AX-184080020	1D	8008288
AX-184660289	1D	8029266
AX-184213835	1D	8083270
AX-184278463	1D	8140344
AX-184065901	1D	8168691
AX-184054419	1D	8179190
AX-184528951	1D	8407639
AX-184075023	1D	8407706
AX-184156225	1D	8438056
AX-184474739	1D	8560424
AX-184925186	1D	8595226
AX-184412794	1D	8636355
AX-184444598	1D	8686196
AX-184944674	1D	8723115
AX-184147491	1D	8769751
AX-184528944	1D	8795011
AX-184203494	1D	8813203
AX-184234614	1D	8848061
AX-184464735	1D	8867369
AX-184634520	1D	8873373
AX-184256526	1D	8921041
AX-184645257	1D	8938858
AX-184312451	1D	8957323
AX-184628811	1D	9021522
AX-184109664	1D	9050209
AX-184183799	1D	9125238
AX-184193503	1D	9216418
AX-184883282	1D	9268563
AX-184484344	1D	9271827
AX-184583660	1D	9281286
AX-184876604	1D	9363966
AX-184454744	1D	9387459
AX-184183790	1D	9453902
AX-184401905	1D	9499919
AX-184102945	1D	9511859
AX-184109659	1D	9531458
AX-184851005	1D	9563054
AX-184502877	1D	9765862
AX-184444580	1D	9790736
AX-184454740	1D	9809153
AX-184029218	1D	9815260
AX-184939669	1D	9860357
AX-184860378	1D	9868165
AX-184047888	1D	9908685
AX-184915736	1D	9974021
AX-184256503	1D	10028332
AX-184102937	1D	10053227
AX-184224099	1D	10084248
AX-184650447	1D	10140627
AX-184051043	1D	10214661
AX-184528923	1D	10216825
AX-184873408	1D	10236388
AX-184412762	1D	10281651
AX-184368746	1D	10285225
AX-184537310	1D	10337875
AX-184213793	1D	10395823
AX-184224093	1D	10439769
AX-184096713	1D	10461879
AX-184561288	1D	10605929
AX-184090802	1D	10661409
AX-184622967	1D	10925410
AX-184335038	1D	10990655
AX-184616925	1D	11064785
AX-184054402	1D	11067346
AX-184886882	1D	11120205
AX-184300912	1D	11155310
AX-184203466	1D	11284596
AX-184079997	1D	11336095
AX-184454718	1D	11416126
AX-184335029	1D	11636161
AX-184634503	1D	11671024
AX-184109635	1D	11887566
AX-184123841	1D	11890966
AX-184139313	1D	11978078
AX-184312400	1D	11983418
AX-184590652	1D	12011839
AX-184027982	1D	12060939
AX-184886874	1D	12235617
AX-123363456	1D	12606697
AX-184289628	1D	12635860
AX-184944652	1D	12641832
AX-184323913	1D	12708552
AX-184954690	1D	12771294
AX-184312387	1D	12909034
AX-184464672	1D	12973680
AX-184883260	1D	13119741
AX-184898464	1D	13226315
AX-184553349	1D	13227258
AX-184634490	1D	13277420
AX-184102906	1D	13301389
AX-184131470	1D	13344020
AX-184464666	1D	13352185
AX-184335005	1D	13403325
AX-184346234	1D	13444700
AX-184037754	1D	13446694
AX-184335002	1D	13486162
AX-184213760	1D	13640384
AX-123363476	1D	13647696
AX-166510575	1D	13647895
AX-184379978	1D	13706818
AX-184962329	1D	13757283
AX-184139293	1D	13912847
AX-184876579	1D	13945686
AX-184583610	1D	14003309
AX-184090769	1D	14055614
AX-184858188	1D	14148821
AX-184962323	1D	14263253
AX-184454679	1D	14280536
AX-184576329	1D	14281248
AX-123367714	1D	14299458
AX-184300869	1D	14372819
AX-184464653	1D	14447848
AX-184742551	1D	14468741
AX-184412701	1D	14561544
AX-184583623	1D	14592128
AX-184123818	1D	14602543
AX-184057886	1D	14747112
AX-184686396	1D	14751806
AX-184484269	1D	14817724
AX-184203414	1D	14835428
AX-184312355	1D	14950857
AX-184894465	1D	14952592
AX-184520342	1D	15213558
AX-184537255	1D	15263230
AX-184174205	1D	15265330
AX-184020299	1D	15320172
AX-184537252	1D	15478499
AX-184493545	1D	15489181
AX-184660237	1D	15537327
AX-184390972	1D	15563517
AX-184537248	1D	15687575
AX-184464636	1D	15749823
AX-184876574	1D	15777523
AX-184854282	1D	15793126
AX-184234515	1D	15842612
AX-184716006	1D	15930716
AX-184054380	1D	16033080
AX-184883247	1D	16111701
AX-184474649	1D	16192457
AX-184610665	1D	16208601
AX-184368662	1D	16272767
AX-184401809	1D	16353635
AX-184628759	1D	16419395
AX-184245501	1D	16483763
AX-184849588	1D	16525401
AX-184434041	1D	16589557
AX-184390927	1D	16666952
AX-184902592	1D	16870963
AX-184047856	1D	16882776
AX-184722057	1D	16925473
AX-184147390	1D	16994697
AX-184502778	1D	17077681
AX-184528855	1D	17081168
AX-184741149	1D	17091500
AX-184838961	1D	17343531
AX-184116627	1D	17404338
AX-166519834	1D	17449320
AX-184357490	1D	17467004
AX-184682330	1D	17489970
AX-184434029	1D	17531573
AX-184944632	1D	17659475
AX-184616869	1D	17676251
AX-184673800	1D	17677574
AX-184454636	1D	17718374
AX-184019094	1D	17748939
AX-184165058	1D	17749738
AX-184735562	1D	17804469
AX-184131419	1D	18156373
AX-184423461	1D	18194003
AX-184267261	1D	18238073
AX-184474625	1D	18328868
AX-184645189	1D	18349757
AX-184520315	1D	18350050
AX-184223998	1D	18479541
AX-184139218	1D	18490602
AX-184267256	1D	18612607
AX-184842516	1D	18852409
AX-184346150	1D	19245836
AX-184116613	1D	19453379
AX-184474609	1D	19821198
AX-184096654	1D	19830311
AX-184109568	1D	19848920
AX-184131411	1D	20188256
AX-184576260	1D	20278156
AX-184707420	1D	20382208
AX-184147353	1D	21080228
AX-184792842	1D	21081107
AX-184730770	1D	21180602
AX-184655342	1D	21227148
AX-184537197	1D	21310249
AX-184610620	1D	21464420
[truncated: 13,634 more rows]

## Sheet: SNP_call
PI Number (NCGR)	AX-184336005	AX-184538032	AX-184669805	AX-184097196	AX-184729346	AX-184838269	AX-184091249	AX-184156867	AX-184380901	AX-184246432	AX-184413665	AX-184070632	AX-184434259	AX-184066228	AX-184907259	AX-184494380	AX-184842572	AX-166510755	AX-184184537	AX-184058209	AX-184494376	AX-184911595	AX-184847064	AX-184279319	AX-184925522	AX-184623506	AX-184194302	AX-184554076	AX-184529660	AX-123363499	AX-184930229	AX-184335989	AX-184184529	AX-184301860	AX-123524206	AX-184611314	AX-184380883	AX-166510694	AX-184380882	AX-184538016	AX-184445400	AX-184139966	AX-184455552	AX-184124426	AX-184075406	AX-123524186	AX-184856334	AX-184584244	AX-184660701
PI552138	2	2	2	0	1	2	2	0	0	0	0	2	2	0	0	2	2	0	2	2	0	2	2	1	0	2	0	1	0	0	2	1	2	0	0	0	0	1	2	0	2	0	0	0	2	2	1	0	2
PI552140	2	2	2	0	2	0	2	0	0	0	0	2	2	0	0	2	2	0	2	2	0	2	2	1	0	2	0	1	0	0	2	1	2	0	0	0	0	1	2	0	2	0	0	0	2	2	0	0	2
PI552141	2	2	2	0	2	0	2	0	0	0	0	2	2	0	0	2	2	0	2	2	0	2	2	1	0	2	0	1	0	0	2	2	2	0	0	0	0	0	1	0	2	0	0	0	2	2	0	0	2
PI552126	2	2	2	0	2	2	2	0	0	0	0	2	2	0	0	2	2	0	2	2	0	2	2	0	0	2	0	0	0	0	2	0	2	0	0	0	0	0	2	0	2	0	0	0	2	2	1	0	2
PI552124	2	2	2	0	2	2	2	0	0	0	0	2	2	0	0	2	2	0	2	2	0	2	2	0	0	2	0	0	0	0	2	0	2	0	0	0	0	0	0	0	2	0	0	0	2	2	1	0	2
PI552149	2	2	2	0	0	2	2	0	0	0	0	2	2	0	0	2	2	0	2	2	0	2	2	1	0	2	0	0	0	0	2	0	2	0	0	0	0	0	2	0	2	0	0	0	2	2	1	0	2
PI552150	2	2	2	0	1	2	2	0	0	0	0	2	2	0	0	2	2	0	2	2	0	2	2	0	0	2	0	0	0	0	2	0	2	0	0	0	0	0	1	0	2	0	0	0	2	2	1	0	2
PI552170	2	2	2	0	1	2	2	0	0	0	0	2	2	0	0	2	2	0	2	2	0	2	2	1	0	2	0	0	0	0	2	0	2	0	0	0	0	0	1	0	2	0	0	0	2	2	1	0	2
PI552172	2	2	2	0	2	2	2	0	0	0	0	2	2	0	0	2	2	0	2	2	0	2	2	0	0	2	0	0	0	0	2	0	2	0	0	0	0	0	2	0	2	0	0	0	2	2	2	0	2
PI552177	2	2	2	0	2	2	2	0	0	0	0	2	2	0	0	2	2	0	2	2	0	2	2	0	0	2	0	0	0	0	2	0	2	0	0	0	0	0	0	0	2	0	0	0	2	2	0	0	2
PI552197	2	2	2	0	2	1	2	0	0	0	0	2	2	0	0	2	2	0	2	2	0	2	2	0	0	2	0	0	0	0	2	0	2	0	0	0	0	0	0	0	2	0	0	0	2	2	0	0	2
PI616557	2	2	2	0	0	2	2	0	0	0	0	2	2	0	0	2	2	0	2	2	0	2	2	0	0	2	0	0	0	0	2	0	2	0	0	0	0	0	0	0	2	0	0	0	2	2	2	0	2
PI616558	2	2	2	0	0	2	2	0	0	0	0	2	2	0	0	2	2	0	2	2	0	2	2	0	0	2	0	0	0	0	2	0	2	0	0	0	0	0	0	0	2	0	0	0	2	2	2	0	2
PI602573	2	2	2	0	0	2	2	0	0	0	0	2	2	0	0	2	2	0	2	2	0	2	2	0	0	2	0	0	0	0	2	0	2	0	0	0	0	0	0	0	2	0	0	0	2	2	2	0	2
PI666613	2	2	2	0	0	1	2	0	0	0	0	2	2	0	0	2	2	0	2	2	0	2	2	0	0	2	0	0	0	0	2	0	2	0	0	0	0	0	1	0	2	0	0	0	2	2	2	0	2
PI552123	2	2	2	0	2	2	2	0	0	0	0	2	2	0	0	2	2	0	2	2	0	2	2	1	0	2	0	0	0	0	2	0	2	0	0	0	0	0	0	0	2	0	0	0	2	2	1	0	2
PI552142	2	2	2	0	2	2	2	0	0	0	0	2	2	0	0	2	2	0	2	2	0	2	2	2	0	2	0	2	0	0	2	2	2	0	0	0	0	2	2	0	2	0	0	0	2	2	0	0	2
PI616729	2	0	0	2	0	2	2	1	1	0	0	2	1	2	1	2	1	0	2	1	2	2	0	0	2	0	2	0	2	1	0	0	0	2	1	1	2	0	0	0	0	2	2	2	0	1	2	2	0
PI552201	2	2	2	0	1	1	2	0	0	0	0	2	2	1	0	2	2	0	2	2	0	2	2	1	0	2	0	0	0	0	2	0	2	0	0	0	0	1	1	0	2	0	0	0	2	2	1	0	2
PI552146	2	2	2	0	2	2	2	0	0	0	0	2	2	0	0	2	2	0	2	2	0	2	2	0	0	2	0	0	0	0	2	0	2	0	0	0	0	0	1	0	2	0	0	0	2	2	0	0	2
PI552148	2	2	2	0	0	2	2	0	0	0	0	2	2	0	0	2	2	0	2	2	0	2	2	0	0	2	0	0	0	0	2	1	2	0	0	0	0	0	2	0	2	0	0	0	2	2	1	0	2
PI552165	2	2	2	0	1	1	2	0	0	0	0	2	2	0	0	2	2	0	2	2	0	2	2	0	0	2	0	0	0	0	2	0	2	0	0	0	0	0	2	0	2	0	0	0	2	2	1	0	2
PI552208	2	2	2	0	2	2	2	0	0	0	0	2	2	0	0	2	2	0	2	2	0	2	2	0	0	2	0	0	0	0	2	0	2	0	0	0	0	0	0	0	2	0	0	0	2	2	0	0	2
PI552207	2	2	2	0	2	0	2	0	0	0	0	2	2	0	0	2	2	0	2	2	0	2	2	0	0	2	0	0	0	0	2	1	2	0	0	0	0	0	0	0	2	0	0	0	2	2	0	0	2
PI552206	2	2	2	0	2	2	2	0	0	0	0	2	2	0	0	2	2	0	2	2	0	2	2	0	0	2	0	0	0	0	2	0	2	0	0	0	0	0	0	0	2	0	0	0	2	2	1	0	2
PI552133	2	2	2	0	1	0	2	0	0	0	0	2	2	0	0	2	2	0	2	2	0	2	2	1	0	2	0	1	0	0	2	1	2	0	0	0	0	2	2	0	2	0	0	0	2	2	0	0	2
PI552137	2	2	2	0	1	2	2	0	0	0	0	2	2	0	0	2	2	0	2	2	0	2	2	2	0	2	0	1	0	0	2	1	2	0	0	0	0	1	2	0	2	0	0	0	2	2	0	0	2
PI552135	2	2	2	0	2	2	2	0	0	0	0	2	2	0	0	2	2	0	2	2	0	2	2	1	0	2	0	1	0	0	2	1	2	0	0	0	0	1	1	0	2	0	0	0	2	2	0	0	2
PI551812	2	1	0	2	1	2	0	1	1	0	1	1	2	2	1	2	0	1	1	1	2	2	0	0	2	0	2	0	2	1	0	0	0	1	2	2	2	0	0	2	0	2	2	2	0	2	2	2	0
PI551876	2	0	0	2	0	2	1	0	0	0	0	2	2	2	0	1	2	0	2	2	0	2	0	0	2	0	2	0	2	1	0	0	1	2	2	1	2	0	0	0	0	2	2	2	0	0	2	2	0
PI637949	1	0	1	1	0	2	2	0	0	0	0	2	2	2	0	2	2	2	0	2	2	2	0	0	2	0	2	0	2	2	0	0	0	0	2	2	2	0	0	0	0	2	2	2	0	2	2	2	0
PI551787	1	2	2	0	0	2	1	0	0	0	1	2	2	2	0	2	2	2	0	0	0	1	0	0	2	1	2	0	2	0	1	0	0	0	1	1	1	0	2	0	0	1	1	2	1	2	2	0	2
PI616730	1	0	0	2	1	2	2	0	0	0	2	2	2	2	0	2	1	2	0	2	1	1	0	0	2	0	2	0	2	2	0	0	0	1	2	1	0	0	0	1	0	2	2	2	0	1	2	2	0
PI616914	2	0	2	1	0	2	1	1	0	2	2	1	1	2	1	2	1	1	1	0	2	1	0	0	2	0	2	0	2	2	0	0	0	1	2	1	2	0	0	2	0	2	2	2	0	2	2	2	0
PI551779	1	0	2	0	0	2	2	2	2	0	0	2	2	2	0	2	2	2	0	2	2	1	0	0	2	0	1	0	2	2	0	0	1	0	2	2	2	0	0	0	0	2	2	2	0	1	2	2	0
PI616732	2	0	0	2	1	2	1	0	0	0	0	1	2	2	0	2	0	0	2	2	2	2	0	0	2	1	2	0	2	0	0	0	0	1	2	2	2	0	0	1	0	2	2	2	0	2	2	2	0
PI551778	1	1	1	1	0	2	2	2	2	0	0	1	2	2	0	2	2	2	0	2	2	0	0	0	2	0	2	0	2	0	0	0	0	0	2	2	2	0	0	0	0	2	2	2	0	0	2	2	0
PI551789	1	2	1	1	0	1	2	0	0	0	1	2	2	2	0	2	2	1	0	2	1	2	0	0	1	1	2	0	2	2	0	0	0	1	1	1	2	0	1	0	0	2	2	2	0	1	2	2	2
PI551776	2	0	1	1	0	0	2	1	0	0	1	2	2	2	0	1	2	1	1	2	2	2	0	0	2	0	2	0	2	1	1	0	0	1	1	0	2	0	1	0	0	2	2	2	0	0	2	1	0
PI664425	1	2	2	0	0	2	2	0	0	0	0	2	2	2	0	0	2	2	0	2	0	2	0	0	1	2	2	0	2	1	0	0	2	0	2	1	1	0	2	0	1	1	0	2	1	2	2	2	2
PI684679	2	0	0	2	0	2	2	2	2	1	0	1	1	2	1	2	2	0	2	1	0	0	0	0	2	0	2	0	2	2	0	0	0	2	2	0	2	0	1	1	0	2	2	2	0	2	2	2	0
PI551780	1	1	1	1	0	1	2	1	0	0	1	1	2	2	0	0	2	1	1	2	2	2	0	0	2	0	2	0	2	1	1	0	0	1	2	2	2	0	2	0	0	2	2	2	0	1	2	1	2
PI551786	1	2	1	0	0	2	2	0	0	0	0	2	2	2	0	0	2	1	2	2	1	2	0	0	2	0	2	0	2	2	0	0	0	0	1	1	2	0	1	0	0	2	1	1	0	1	2	1	2
PI551777	1	1	0	2	0	2	1	2	2	0	0	2	2	2	0	2	2	2	0	2	2	2	0	0	2	0	1	0	2	0	0	0	0	0	2	1	2	0	1	0	0	2	2	1	0	1	2	2	0
PI551775	1	0	0	1	0	1	1	1	0	0	1	1	2	2	0	2	2	1	1	2	2	2	0	0	2	0	2	0	2	2	0	0	0	0	1	2	2	0	2	0	0	2	1	2	1	1	2	1	2
PI664430	2	0	0	2	0	2	2	2	2	2	2	0	2	2	2	0	0	0	2	2	1	1	0	0	2	0	2	0	2	1	0	0	0	2	2	1	2	0	1	0	0	2	2	2	0	0	2	2	0
PI679850	2	0	0	2	0	2	1	2	2	0	1	2	2	2	2	2	2	0	2	2	1	2	0	0	2	0	2	0	2	1	0	0	0	2	2	1	2	0	0	1	0	2	2	2	0	2	2	2	0
PI664354	2	0	0	2	0	2	1	1	1	1	0	1	1	2	1	2	1	1	1	2	2	0	0	0	2	0	2	0	2	0	0	0	0	2	2	2	2	0	0	0	0	2	2	2	0	1	2	2	0
PI689456	2	0	1	1	0	2	2	1	1	1	1	2	2	2	2	2	1	1	1	2	1	2	0	0	2	0	2	0	2	2	0	0	0	2	2	1	2	0	1	2	0	2	2	2	0	2	2	2	0
PI664352	0	0	0	2	0	2	0	0	0	2	1	0	0	2	2	2	2	0	2	2	1	2	0	0	2	0	2	0	2	2	0	0	0	2	2	0	2	0	2	2	0	2	2	2	0	2	2	2	0
PI664353	2	0	0	2	2	2	2	0	0	2	1	1	1	2	2	1	2	0	2	2	1	1	0	0	2	0	2	0	2	2	0	0	0	2	2	0	2	0	0	2	0	2	2	2	0	1	2	2	0
PI551888	2	1	0	2	0	2	0	0	0	0	1	2	2	2	0	2	2	0	2	2	2	2	0	0	2	0	2	0	2	2	0	0	0	1	2	1	2	0	1	1	0	2	2	2	0	0	2	2	0
PI551571	1	2	1	1	0	1	2	0	0	0	1	1	2	2	0	1	2	1	1	2	0	2	0	0	2	0	2	0	2	1	1	0	0	1	1	2	2	0	1	0	0	2	0	0	1	1	2	0	2
PI664351	2	0	0	2	0	2	1	0	0	0	2	1	2	2	0	2	2	0	2	2	2	2	0	0	2	0	2	0	2	1	0	0	0	2	2	1	2	0	0	0	0	2	2	2	0	0	2	2	0
PI664350	0	0	0	2	0	2	0	0	0	2	2	1	1	2	1	2	2	1	1	1	0	1	0	0	2	0	2	0	2	2	0	0	0	2	2	1	2	0	0	1	0	2	2	2	0	1	2	2	0
PI616523	2	2	2	0	0	2	2	0	0	0	0	2	2	0	0	2	2	0	2	2	0	2	2	0	0	2	0	0	0	0	2	0	2	0	0	0	0	0	0	0	2	0	0	0	2	2	2	0	2
PI616686	2	2	2	0	1	2	2	0	0	0	0	2	2	0	0	2	2	0	2	2	0	2	2	1	0	2	0	0	0	0	2	0	2	0	0	0	0	0	1	0	2	0	0	0	2	2	2	0	2
PI616550	2	2	2	0	0	2	2	0	0	0	0	2	2	0	0	2	2	0	2	2	0	2	2	0	0	2	0	0	0	0	2	0	2	0	0	0	0	0	0	0	2	0	0	0	2	2	2	0	2
PI617004	2	2	2	0	0	2	2	0	0	0	0	2	2	0	0	2	2	0	2	2	0	2	2	0	0	2	2	0	0	0	2	0	2	0	0	0	0	0	0	0	2	0	0	0	2	2	0	0	2
PI552233	1	0	0	2	0	2	2	1	0	0	1	1	2	2	0	2	1	0	2	2	0	2	0	0	2	0	2	0	2	1	0	0	0	2	2	1	2	0	0	0	0	2	2	2	0	1	2	2	0
PI602567	2	2	2	0	0	2	2	0	0	0	0	2	2	0	0	2	2	0	2	2	0	2	2	0	0	2	0	0	0	0	2	0	2	0	0	0	0	0	0	0	2	0	0	0	2	2	2	0	2
PI552225	2	2	2	0	1	1	2	0	0	0	0	2	2	0	0	2	2	0	2	2	0	2	2	0	0	2	0	0	0	0	2	1	2	0	0	0	0	0	1	0	2	0	0	0	2	2	1	0	2
PI602569	2	2	2	0	2	2	2	0	0	0	0	2	2	0	0	2	2	0	2	2	0	2	2	0	0	2	0	0	0	0	2	2	2	0	0	0	0	0	0	0	2	0	0	0	2	2	0	0	2
PI616544	2	2	2	0	2	1	2	0	0	0	0	2	2	0	0	2	2	0	2	2	0	2	2	0	0	2	0	1	0	0	2	2	2	0	0	0	0	1	1	0	2	0	0	0	2	2	0	0	2
PI602568	2	2	2	0	1	2	2	0	0	0	0	2	2	0	0	2	2	0	2	2	0	2	2	0	0	2	0	0	0	0	2	1	2	0	0	0	0	0	1	0	2	0	0	0	2	2	0	0	2
PI612317	2	2	2	0	0	1	2	0	0	0	0	2	2	0	0	2	2	0	2	2	0	2	2	0	0	2	0	0	0	0	2	1	2	0	0	0	0	0	1	0	2	0	0	0	2	2	1	0	2
PI616539	2	2	2	0	0	1	2	0	0	0	0	2	2	0	0	2	2	0	2	2	0	2	2	0	0	2	0	0	0	0	2	0	2	0	0	0	0	0	0	0	2	0	0	0	2	2	0	0	2
PI602570	2	2	2	0	0	2	2	0	0	0	0	2	2	0	0	2	2	0	2	2	0	2	2	0	0	2	0	0	0	0	2	0	2	0	0	0	0	0	0	0	2	0	0	0	2	2	0	0	2
PI664355	2	2	2	0	2	1	2	0	0	0	0	2	2	0	0	2	2	0	2	2	0	2	2	1	0	2	0	1	0	0	2	1	2	0	0	0	0	1	1	0	2	0	0	0	2	2	0	0	2
PI657851	2	2	2	0	2	2	2	0	0	0	0	2	2	0	0	2	2	0	2	2	0	2	2	0	0	2	0	0	0	0	2	0	2	0	0	0	0	0	1	0	2	0	0	0	2	2	2	0	2
PI612486	1	0	0	2	0	2	2	1	1	1	1	0	1	2	1	2	1	0	2	1	1	1	0	0	2	0	2	0	2	0	0	0	0	2	1	0	2	0	0	0	0	2	2	2	0	1	2	2	0
PI657852	2	2	2	0	2	1	2	0	0	0	0	2	2	0	0	2	2	0	2	2	0	2	2	0	0	2	0	0	0	0	2	0	2	0	0	0	0	0	1	0	2	0	0	0	2	2	0	0	2
PI657853	2	2	2	0	1	1	2	0	0	0	0	2	2	0	0	2	2	0	2	2	0	2	2	0	0	2	0	0	0	0	2	0	2	0	0	0	0	0	1	0	2	0	0	0	2	2	0	0	2
PI552212	2	2	2	0	1	1	2	0	0	0	0	2	2	0	0	2	2	0	2	2	0	2	2	0	0	2	0	0	0	0	2	0	2	0	0	0	0	0	1	0	2	0	0	0	2	2	0	0	2
PI552210	2	2	2	0	0	2	2	1	0	0	0	2	2	0	0	2	2	0	2	2	0	2	2	0	0	2	0	0	0	0	2	1	2	0	0	0	0	0	1	0	2	0	0	0	2	2	1	0	2
PI616538	2	2	2	0	0	2	2	0	0	0	0	2	2	0	0	2	2	0	2	2	0	2	2	0	0	2	0	0	0	0	2	0	2	0	0	0	0	0	0	0	2	0	0	0	2	2	2	0	2
PI616537	2	2	2	0	1	2	2	0	0	0	0	2	2	0	0	2	2	0	2	2	0	2	2	0	0	2	0	0	0	0	2	0	2	0	0	0	0	0	0	0	2	0	0	0	2	2	2	0	2
PI616534	2	2	2	0	0	2	2	0	0	0	0	2	2	0	0	2	2	0	2	2	0	2	2	0	0	2	0	0	0	0	2	0	2	0	0	0	0	0	0	0	2	0	0	0	2	2	2	0	2
PI616528	2	2	2	0	1	2	2	0	0	0	0	2	2	0	0	2	2	0	2	2	0	2	2	0	0	2	0	0	0	0	2	0	2	0	0	0	0	0	1	0	2	0	0	0	2	2	1	0	2
PI616531	2	2	2	0	0	2	2	0	0	0	0	2	2	0	0	2	2	0	2	2	0	2	2	0	0	2	0	0	0	0	2	0	2	0	0	0	0	0	0	0	2	0	0	0	2	2	2	0	2
PI616547	2	2	2	0	1	2	2	0	0	0	0	2	2	0	0	2	2	0	2	2	0	2	2	0	0	2	0	0	0	0	2	0	2	0	0	0	0	0	0	0	2	0	0	0	2	2	0	0	2
PI551877	2	1	1	1	0	2	2	0	0	0	0	2	2	2	1	1	1	0	2	2	0	2	0	0	2	0	2	0	2	2	0	0	1	2	2	2	2	0	0	0	0	2	2	2	0	2	2	2	0
PI602572	2	2	2	0	0	2	2	0	0	0	0	2	2	0	0	2	2	0	2	2	0	2	2	0	0	2	0	0	0	0	2	0	2	0	0	0	0	0	0	0	2	0	0	0	2	2	2	0	2
PI616546	2	2	2	0	0	2	2	0	0	0	0	2	2	0	0	2	2	0	2	2	0	2	2	0	0	2	0	0	0	0	2	0	2	0	0	0	0	0	0	0	2	0	0	0	2	2	2	0	2
PI552122	2	2	2	0	2	2	2	0	0	0	0	2	2	0	0	2	2	0	2	2	0	2	2	0	0	2	0	0	0	0	2	1	2	0	0	0	0	0	0	0	2	0	0	0	2	2	1	0	2
PI699128	1	1	2	0	2	2	2	0	0	0	0	2	2	0	0	2	2	2	0	1	0	0	2	0	0	1	2	0	2	1	1	0	2	0	0	2	0	0	2	0	2	0	0	2	2	2	2	0	2
PI699127	2	2	2	0	2	2	2	1	0	0	0	2	2	0	0	2	2	2	0	1	0	1	1	0	0	1	2	0	2	0	2	0	2	0	0	2	0	0	2	0	2	0	0	1	1	2	2	0	2
PI657854	2	2	2	0	2	2	2	0	0	0	0	2	2	0	0	2	2	0	2	2	0	2	2	0	0	2	0	0	0	0	2	0	2	0	0	0	0	0	1	0	2	0	0	0	2	2	1	0	2
PI552157	2	2	2	0	1	2	2	0	0	0	0	2	2	0	0	2	2	0	2	2	0	2	2	0	0	2	0	0	0	0	2	1	2	0	0	0	0	0	0	0	2	0	0	0	2	2	1	0	2
PI552156	2	2	2	0	1	2	2	0	0	0	0	2	2	0	0	2	2	0	2	2	0	2	2	1	0	2	0	0	0	0	2	0	2	0	0	0	0	0	1	0	2	0	0	0	2	2	1	0	2
PI616568	2	2	0	2	0	2	2	1	0	0	2	0	0	2	2	2	2	2	0	2	0	2	0	0	2	0	0	0	2	2	0	0	0	2	0	2	2	0	0	0	0	2	2	2	0	2	2	2	0
PI552152	2	2	2	0	0	2	2	0	0	0	0	2	2	0	0	2	2	0	2	2	0	2	2	0	0	2	0	0	0	0	2	1	2	0	0	0	0	0	1	0	2	0	0	0	2	2	1	0	2
PI552151	2	2	2	0	1	2	2	0	0	0	0	2	2	0	0	2	2	0	2	2	0	2	2	1	0	2	0	0	0	0	2	0	2	0	0	0	0	0	2	0	2	0	0	0	2	2	1	0	2
PI602571	2	2	2	0	1	2	2	0	0	0	0	2	2	0	0	2	2	0	2	2	0	2	2	0	0	2	0	0	0	0	2	1	2	0	0	0	0	0	0	0	2	0	0	0	2	2	1	0	2
PI679847	1	1	2	0	0	2	2	0	0	0	0	2	2	2	0	2	2	2	0	2	0	0	2	0	0	2	1	0	2	0	2	0	2	0	0	2	2	0	2	0	2	0	0	2	1	2	2	1	2
PI602575	2	2	2	0	0	2	2	0	0	0	0	2	2	0	0	2	2	0	2	2	0	2	2	0	0	2	0	0	0	0	2	1	2	0	0	0	0	0	1	0	2	0	0	0	2	2	2	0	2
PI602574	2	2	2	0	1	2	2	0	0	0	0	2	2	0	0	2	2	0	2	2	0	2	2	1	0	2	0	1	0	0	2	0	2	0	0	0	0	0	1	0	2	0	0	0	2	2	1	0	2
PI616556	2	2	2	0	0	2	2	0	0	0	0	2	2	0	0	2	2	0	2	2	0	2	2	0	0	2	1	0	0	0	2	2	2	0	0	0	0	0	0	0	2	0	0	0	2	2	2	0	2
PI616555	2	2	2	0	0	2	2	0	0	0	0	2	2	0	0	2	2	0	2	2	0	2	2	0	0	2	0	0	0	0	2	0	2	0	0	0	0	0	0	0	2	0	0	0	2	2	2	0	2
PI552139	2	2	2	0	1	0	2	0	0	0	0	2	2	0	0	2	2	0	2	2	0	2	2	1	0	2	0	0	0	0	2	0	2	0	0	0	0	1	2	0	2	0	0	0	2	2	1	0	2
[truncated: 5,000 more columns]
