# Supplementary material for: Genome-wide association study of exotic Fragaria germplasm accessions for resistance to Phytophthora crown rot in strawberry
Source: BMC Plant Biol. 2026 Jan 23;26:324. doi: 10.1186/s12870-026-08186-6 (PMC12911263; doi:10.1186/s12870-026-08186-6)
Supplement: Supplementary file 4 — Supplementary Material 4. [file 12870_2026_8186_MOESM4_ESM.xlsx]

## Sheet: Description_S3
Supplementary File S3: Gene catalog retrieved from the Phytozome database for the 2 Mb genomic region surrounding the significant SNP marker AX-184528282 on chromosome 7B.
Transcript_ID	Internal transcript ID of individual gene by Phytozome.
Gene/locus name	Gene or locus name associated with the transcript.
Chromosome	Chromosome on which the transcript/gene is located.
Start	Start position of the transcript/gene in basepairs.
End	End position of the transcript/gene in basepairs.
Strand	DNA strand on which the gene is located. "+" indicates the forward (sense) and "−" indicates the reverse (antisense).
Category*	Category of gene with defence related function
EggNOG.Description	Functional description from the EggNOG (evolutionary genealogy of genes: Non-supervised Orthologous Groups) database
Arth_BLAST_Description	The best hit description from a BLAST search against an Arabidopsis thaliana database.
Phytozome_Defline	A Phytozome-specific defline or summary description of the transcript/gene.
Mercator_Info	Information from the Mercator tool, which assigns functional annotations based on predefined biological categories
Prot_Scriber	Protein annotation from ProtScriber tool.
SwissProt	The SwissProt annotation for the transcript/gene.
* Genes highlighted in green possess canonical resistance or defence-related functions. Genes highlighted in blue are involved in defence regulation.

## Sheet: Gene catalog
SN	Transcript_ID	Gene/locus name	Chromosome	Start	End	Strand	Category	EggNOG.Description	Arth_BLAST_Description	Phytozome_Defline	Mercator_Info	Prot_Scriber	SwissProt
1	Fxa7Bg202581.1	Fxa7Bg202581	7B	20046849	20047964	−		Belongs to the MIP aquaporin (TC 1.A.8) family	Probable aquaporin TIP5-1	(1 of 32) K09873 - aquaporin TIP (TIP)	tonoplast intrinsic protein *(TIP)	aquaporin tip	Probable aquaporin TIP5-1
2	Fxa7Bg202582.1	Fxa7Bg202582	7B	20051496	20054590	+	WAT1_related	WAT1-related protein	WAT1-related protein At1g25270 [Arabidopsis thaliana]	(1 of 111) IPR000620//IPR030184 - EamA domain // WAT1-related protein	solute transporter *(UmamiT)	wat protein	WAT1-related protein At1g25270
3	Fxa7Bg202583.1	Fxa7Bg202583	7B	20055459	20056027	+	WAT1_related	WAT1-related protein	WAT1-related protein At1g68170 [Arabidopsis thaliana]	(1 of 111) IPR000620//IPR030184 - EamA domain // WAT1-related protein	solute transporter *(UmamiT)	wat protein	WAT1-related protein At1g68170
4	Fxa7Bg202584.1	Fxa7Bg202584	7B	20057115	20058928	−		Cell number regulator 6-like	Protein PLANT CADMIUM RESISTANCE 10	(1 of 8) PTHR15907:SF35 - GENE1000 PROTEIN-RELATED	not classified	cell number regulator	Cell number regulator 6
5	Fxa7Bg202585.1	Fxa7Bg202585	7B	20059732	20060412	−		Peroxisomal membrane protein	Peroxisomal membrane protein 11B	(1 of 4) PTHR12652//PTHR12652:SF17 - PEROXISOMAL BIOGENESIS FACTOR 11 // PEROXISOMAL MEMBRANE PROTEIN 11B	peroxisomal fission factor *(PEX11)	peroxisomal membrane protein 11b	Peroxisomal membrane protein 11B
6	Fxa7Bg202586.1	Fxa7Bg202586	7B	20062115	20064314	−		Luc7-like protein 3		(1 of 4) PTHR12375:SF18 - LUC7-LIKE PROTEIN 3	pre-mRNA-processing protein *(LUC7)	luc protein	none
7	Fxa7Bg202587.1	Fxa7Bg202587	7B	20065304	20066368	−	F-box LRR-repeat protein	LRR-repeat protein		(1 of 179) PF08387 - FBD (FBD)	not classified	f box domain containing protein	none
8	Fxa7Bg202588.1	Fxa7Bg202588	7B	20067044	20070981	−		Conserved oligomeric Golgi complex subunit	Conserved oligomeric Golgi complex subunit 7	(1 of 2) PTHR21443//PTHR21443:SF0 - CONSERVED OLIGOMERIC GOLGI COMPLEX COMPONENT 7 // CONSERVED OLIGOMERIC GOLGI COMPLEX SUBUNIT 7	component *(COG7) of COG (Conserved-Oligomeric Golgi) complex	component of oligomeric golgi complex	Conserved oligomeric Golgi complex subunit 7
9	Fxa7Bg202589.1	Fxa7Bg202589	7B	20072367	20073773	+		Glycosyl transferase family 64 domain	Glycosylinositol phosphorylceramide mannosyl transferase 1	(1 of 1) 2.4.1.223//2.4.1.224//2.4.1.225 - Glucuronyl-galactosyl-proteoglycan 4-alpha-N- acetylglucosaminyltransferase / acetylglucosaminyltransferase // Glucuronosyl-N-acetylglucosaminyl-proteoglycan 4-alpha-N- acetylglucosaminyltransferase / acetylglucosaminyltransferase // N-acetylglucosaminyl-proteoglycan 4-beta-glucuronosyltransferase / N-acetylglucosaminylproteoglycan beta-1,4-glucuronyltra…	not classified	glyco transf 64 domain containing protein	Glycosylinositol phosphorylceramide mannosyl transferase 1
29	Fxa7Bg202609.1	Fxa7Bg202609	7B	20195558	20200922	−	MAPK	Belongs to the protein kinase superfamily	Serine/threonine-protein kinase MHK [Arabidopsis thaliana]	(1 of 3) PF00069//PF04043 - Protein kinase domain (Pkinase) // Plant invertase/pectin methylesterase inhibitor (PMEI)	RCK protein kinase & pectin methylesterase inhibitor & EC_2.7 transferase transferring phosphorus-containing group	cyclin dependent kinase 3	Cyclin-dependent kinase F-4
11	Fxa7Bg202591.1	Fxa7Bg202591	7B	20081683	20082282	+		Belongs to the small heat shock protein (HSP20) family	23.6 kDa heat shock protein, mitochondrial	(1 of 5) PTHR11527//PTHR11527:SF95 - SMALL HEAT-SHOCK PROTEIN HSP20 FAMILY // 23.5 KDA HEAT SHOCK PROTEIN, MITOCHONDRIAL-RELATED	not classified	shsp domain containing protein	23.6 kDa heat shock protein, mitochondrial
12	Fxa7Bg202592.2	Fxa7Bg202592	7B	20088431	20090085	+		glycerol-3-phosphate transporter	Putative glycerol-3-phosphate transporter 1	(1 of 4) PTHR11662//PTHR11662:SF302 - SODIUM-DEPENDENT PHOSPHATE TRANSPORTERS // SUBFAMILY NOT NAMED	organic phosphate/glycerol-3-phosphate permease *(G3P)	glucose phosphate exchanger slc37a2	Putative glycerol-3-phosphate transporter 1
13	Fxa7Bg202593.1	Fxa7Bg202593	7B	20091422	20092252	−					not classified	none
14	Fxa7Bg202594.1	Fxa7Bg202594	7B	20094718	20098421	+	Ubiquitin-associated protein	E3 ubiquitin protein ligase RIN2-like	E3 ubiquitin protein ligase RIN2	(1 of 4) K10636 - autocrine motility factor receptor (AMFR, GP78)	E3 ubiquitin ligase *(RIN)	e3 ubiquitin protein ligase rin	E3 ubiquitin protein ligase RIN2
15	Fxa7Bg202595.1	Fxa7Bg202595	7B	20111062	20112643	+					RGF precursor polypeptide	none
16	Fxa7Bg202596.1	Fxa7Bg202596	7B	20114391	20116768	+	BAG7-ER stress sensor	BAG family molecular chaperone regulator	BAG family molecular chaperone regulator 7	(1 of 6) PTHR33322//PTHR33322:SF3 - FAMILY NOT NAMED // BAG FAMILY MOLECULAR CHAPERONE REGULATOR 7	regulatory co-chaperone *(BAG7) of S1P/S2P-bZIP17/28 pathway	quality protein bag family molecular chaperone regulator	BAG family molecular chaperone regulator 7
17	Fxa7Bg202597.1	Fxa7Bg202597	7B	20125447	20126789	+	BAG7-ER stress sensor	BAG family molecular chaperone regulator	BAG family molecular chaperone regulator 7	(1 of 6) PTHR33322//PTHR33322:SF3 - FAMILY NOT NAMED // BAG FAMILY MOLECULAR CHAPERONE REGULATOR 7	not classified	bag domain containing protein	none
18	Fxa7Bg202598.1	Fxa7Bg202598	7B	20130928	20131597	+					not classified	none
19	Fxa7Bg202599.1	Fxa7Bg202599	7B	20133093	20135308	+		Removes the phosphate from trehalose 6-phosphate to produce free trehalose	Trehalose-phosphate phosphatase A	(1 of 8) PTHR10788:SF38 - TREHALOSE-PHOSPHATE PHOSPHATASE F-RELATED	trehalose-6-phosphate phosphatase	trehalose 6 phosphate phosphatase	Trehalose-phosphate phosphatase A
20	Fxa7Bg202600.1	Fxa7Bg202600	7B	20140772	20143243	−					not classified	none
21	Fxa7Bg202601.1	Fxa7Bg202601	7B	20146966	20148525	−		Protein of unknown function (DUF1668)		(1 of 43) PF07893 - Protein of unknown function (DUF1668) (DUF1668)	not classified	none
22	Fxa7Bg202602.1	Fxa7Bg202602	7B	20152648	20153446	−					not classified	none
23	Fxa7Bg202603.1	Fxa7Bg202603	7B	20155797	20157191	+					not classified	none
24	Fxa7Bg202604.1	Fxa7Bg202604	7B	20158888	20162018	+		Monocopper oxidase-like protein	Monocopper oxidase-like protein SKS2	(1 of 4) PTHR11709:SF123 - MONOCOPPER OXIDASE-LIKE PROTEIN SKS1-RELATED	cell surface multi-copper oxidase *(SKU5) & EC_1.10 oxidoreductase acting on diphenol or related substance as donor	monocopper oxidase protein sku	Monocopper oxidase-like protein SKS1
25	Fxa7Bg202605.1	Fxa7Bg202605	7B	20164376	20165808	−	NAC domain-containing protein	NAC domain-containing protein	NAC domain-containing protein 7	(1 of 338) PF02365 - No apical meristem (NAM) protein (NAM)	NAC transcription factor & regulatory protein *(VND) of xylem differentiation	nac domain containing protein	NAC domain-containing protein 7
26	Fxa7Bg202606.1	Fxa7Bg202606	7B	20171836	20179197	−	Cell-wall modification (PME inhibitor)	Plant invertase/pectin methylesterase inhibitor	Probable pectinesterase/pectinesterase inhibitor 17	(1 of 4) PTHR31707:SF45 - PECTINESTERASE/PECTINESTERASE INHIBITOR 33-RELATED	EC_3.1 hydrolase acting on ester bond & pectin methylesterase	pectinesterase	Pectinesterase 2
27	Fxa7Bg202607.1	Fxa7Bg202607	7B	20181826	20191004	+		Endoglucanase	Endoglucanase 4	(1 of 10) PTHR22298//PTHR22298:SF45 - ENDO-1,4-BETA-GLUCANASE // SUBFAMILY NOT NAMED	not classified	endoglucanase	Endoglucanase 4
28	Fxa7Bg202608.1	Fxa7Bg202608	7B	20191052	20195181	+		Endoglucanase	Endoglucanase 4	(1 of 10) PTHR22298//PTHR22298:SF45 - ENDO-1,4-BETA-GLUCANASE // SUBFAMILY NOT NAMED	not classified	endoglucanase	Endoglucanase 8
225	Fxa7Bg202805.1	Fxa7Bg202805	7B	21361689	21366089	−	MAPK	Mitogen-activated protein kinase kinase kinase	Mitogen-activated protein kinase kinase kinase YODA	(1 of 8) PTHR24361//PTHR24361:SF253 - MITOGEN-ACTIVATED KINASE KINASE KINASE // SUBFAMILY NOT NAMED	MAPKK-kinase protein kinase *(YDA) & MAP3K-MEKK-RAF/subgroup-A protein kinase & EC_2.7 transferase transferring phosphorus-containing group	mitogen activated protein kinase	Mitogen-activated protein kinase kinase kinase YODA
30	Fxa7Bg202610.1	Fxa7Bg202610	7B	20211530	20213382	−					not classified	none
31	Fxa7Bg202611.1	Fxa7Bg202611	7B	20218037	20222338	−				(1 of 150) PF03108 - MuDR family transposase (DBD_Tnp_Mut)	not classified	swim type domain containing protein	none
32	Fxa7Bg202612.1	Fxa7Bg202612	7B	20223526	20228353	+	Cell-wall modification (PME inhibitor)	21 kDa protein-like	Pectinesterase inhibitor 4	(1 of 219) 3.1.1.11 - Pectinesterase / Pectin methylesterase	pectin methylesterase inhibitor	pectinesterase inhibitor domain containing protein	Pectinesterase inhibitor 4
33	Fxa7Bg202613.1	Fxa7Bg202613	7B	20229985	20230566	−	Cell-wall modification (PME inhibitor)	21 kDa protein-like	Pectinesterase inhibitor 7	(1 of 2) PTHR31080:SF9 - INVERTASE/PECTIN METHYLESTERASE INHIBITOR FAMILY PROTEIN / DC 1.2-LIKE PROTEIN-RELATED	pectin methylesterase inhibitor	pectinesterase inhibitor	21 kDa protein
34	Fxa7Bg202614.1	Fxa7Bg202614	7B	20240721	20245828	+	AAA-ATPase	Domain associated at C-terminal with AAA	AAA-ATPase At3g50940	(1 of 5) PTHR23070//PTHR23070:SF24 - BCS1 AAA-TYPE ATPASE // SUBFAMILY NOT NAMED	EC_3.6 hydrolase acting on acid anhydride	aaa atpase mitochondrial	AAA-ATPase At2g18193
35	Fxa7Bg202615.1	Fxa7Bg202615	7B	20246288	20247856	−	Pentatricopeptide repeat-containing protein	Pentatricopeptide repeat-containing protein At4g25270	Pentatricopeptide repeat-containing protein At4g25270, chloroplastic	(1 of 596) PF01535//PF13041 - PPR repeat (PPR) // PPR repeat family (PPR_2)	plastidial RNA splicing factor *(OTP70)	pentatricopeptide repeat containing protein chloroplastic	Pentatricopeptide repeat-containing protein At4g25270, chloroplastic
36	Fxa7Bg202616.1	Fxa7Bg202616	7B	20249468	20256126	−		Catalyzes the phosphorylation of pyrimidine nucleoside monophosphates at the expense of ATP. Plays an important role in de novo pyrimidine nucleotide biosynthesis. Has preference for UMP and CMP as phosphate acceptors	Probable UMP-CMP kinase 2	(1 of 3) 2.7.4.14//2.7.4.6 - UMP/CMP kinase / Uridine monophosphate-cytidine monophosphate phosphotransferase // Nucleoside-diphosphate kinase / Nucleoside diphosphokinase	uridylate kinase *(UMK) & EC_2.7 transferase transferring phosphorus-containing group	ump cmp kinase	UMP-CMP kinase
37	Fxa7Bg202617.1	Fxa7Bg202617	7B	20253433	20262618	+	NB-LRR (CC-NLR)	disease resistance	Putative disease resistance RPP13-like protein 1 [Arabidopsis thaliana]	(1 of 31) IPR001611//IPR002182//IPR027417 - Leucine-rich repeat // NB-ARC // P-loop containing nucleoside triphosphate hydrolase	not classified	lrr and nb arc containing disease resistance protein	Putative disease resistance RPP13-like protein 1
38	Fxa7Bg202618.1	Fxa7Bg202618	7B	20257860	20259908	−					not classified	none
39	Fxa7Bg202619.1	Fxa7Bg202619	7B	20262949	20263572	−		Belongs to the UDP-glycosyltransferase family			not classified	none
40	Fxa7Bg202620.1	Fxa7Bg202620	7B	20264374	20265120	+	Ribonuclease inhibitor-LRR	disease resistance	Putative disease resistance RPP13-like protein 1 [Arabidopsis thaliana]	(1 of 3) PTHR23155//PTHR23155:SF580 - LEUCINE-RICH REPEAT-CONTAINING PROTEIN // SUBFAMILY NOT NAMED	not classified	nb arc domain containing protein	Putative disease resistance protein At3g14460
41	Fxa7Bg202621.1	Fxa7Bg202621	7B	20273288	20274157	+		Myb-like DNA-binding domain	Transcription factor MYB20	(1 of 4) PTHR10641:SF633 - MYB TRANSCRIPTION FACTOR	MYB class-R2R3 transcription factor *(MYB20/42/43/85)	myb transcription factor	MYB-like transcription factor ODO1
42	Fxa7Bg202622.1	Fxa7Bg202622	7B	20276286	20282679	−	Kinases Modulating Immunity	Serine/Threonine protein kinases, catalytic domain	Probable serine/threonine protein kinase IRE	(1 of 6) IPR000719//IPR000961//IPR001245//IPR002290//IPR011009//IPR020635 - Protein kinase domain // AGC-kinase, C-terminal // Serine-threonine/tyrosine-protein kinase catalytic domain // Serine/threonine/dual specificity protein kinase, catalytic domain // Protein kinase-like domain // Tyrosine-protein kinase, catalytic domain	AGC-OTHER protein kinase *(IRE) & EC_2.7 transferase transferring phosphorus-containing group	microtubule associated serine threonine protein kinase	Probable serine/threonine protein kinase IRE
43	Fxa7Bg202623.1	Fxa7Bg202623	7B	20283660	20288923	+		mitochondrial intermediate peptidase	Mitochondrial intermediate peptidase, mitochondrial	(1 of 3) 3.4.24.59 - Mitochondrial intermediate peptidase	mitochondrial intermediate peptidase *(OCT1/MIP) & Thimet-type metalloprotease & EC_3.4 hydrolase acting on peptide bond (peptidase)	cocim mitochondrial intermediate peptidase	Mitochondrial intermediate peptidase, mitochondrial
44	Fxa7Bg202624.1	Fxa7Bg202624	7B	20289220	20290859	−		Cell division cycle 20.2, cofactor of APC complex-like	Cell division cycle 20.5, cofactor of APC complex	(1 of 102) IPR001680//IPR017986 - WD40 repeat // WD40-repeat-containing domain	not classified	cell division cycle 20 1 cofactor of apc complex	Cell division cycle 20.5, cofactor of APC complex
45	Fxa7Bg202625.1	Fxa7Bg202625	7B	20291227	20292081	+	Ubiquitin-associated protein	Belongs to the ubiquitin-conjugating enzyme family	Ubiquitin-conjugating enzyme E2 20	(1 of 6) PTHR24067//PTHR24067:SF44 - UBIQUITIN-CONJUGATING ENZYME E2 // UBIQUITIN-CONJUGATING ENZYME E2 C	E2 ubiquitin-conjugating protein	ubiquitin conjugating enzyme e2 18	Ubiquitin-conjugating enzyme E2 20
46	Fxa7Bg202626.1	Fxa7Bg202626	7B	20292328	20296021	−		DNA photolyase	Pheophytinase, chloroplastic	(1 of 4) PTHR10992:SF754 - DNA PHOTOLYASE	not classified	photolyase cryptochrome alpha beta domain containing protein	none
47	Fxa7Bg202627.1	Fxa7Bg202627	7B	20296777	20298579	+		Protein LOW PSII ACCUMULATION 2	Protein LPA2		protein involved in PS-II assembly *(LPA2)	protein low psii accumulation 2	Protein LPA2
48	Fxa7Bg202628.1	Fxa7Bg202628	7B	20303279	20304569	−		Phosphate-induced protein 1 conserved region	Protein EXORDIUM-like 3	(1 of 25) PF04674 - Phosphate-induced protein 1 conserved region (Phi_1)	not classified	protein exordium	Protein EXORDIUM-like 3
49	Fxa7Bg202629.1	Fxa7Bg202629	7B	20324160	20328352	−	Ligand-gated cation channel /(GLR)	Glutamate receptor	Glutamate receptor 2.1	(1 of 2) IPR001320//IPR028082 - Ionotropic glutamate receptor // Periplasmic binding protein-like I	ligand-gated cation channel *(GLR)	glutamate receptor	Glutamate receptor 2.1
50	Fxa7Bg202630.1	Fxa7Bg202630	7B	20328368	20329400	−	Ligand-gated cation channel /(GLR)	Glutamate receptor	Glutamate receptor 2.7	(1 of 8) PTHR18966:SF242 - GLUTAMATE RECEPTOR 2.1-RELATED	ligand-gated cation channel *(GLR)	glutamate receptor	Glutamate receptor 2.7
51	Fxa7Bg202631.1	Fxa7Bg202631	7B	20330631	20332301	+	F-box LRR-repeat protein	FBD-associated F-box protein	F-box/FBD/LRR-repeat protein At5g56420 [Arabidopsis thaliana]	(1 of 104) PTHR32212:SF126 - EMB|CAB62440.1-RELATED	not classified	f box lrr repeat protein	F-box/LRR-repeat protein At3g58980
52	Fxa7Bg202632.1	Fxa7Bg202632	7B	20333714	20334431	−		Glutamate receptor	Glutamate receptor 2.8		not classified	pbpe domain containing protein	none
53	Fxa7Bg202633.1	Fxa7Bg202633	7B	20338618	20342348	+	F-box LRR-repeat protein	FBD-associated F-box protein	FBD-associated F-box protein At4g10400 [Arabidopsis thaliana]	(1 of 51) PF00646//PF08387 - F-box domain (F-box) // FBD (FBD)	not classified	arath f box bd lrr repeat protein	FBD-associated F-box protein At4g10400
54	Fxa7Bg202634.2	Fxa7Bg202634	7B	20342900	20344893	−	F box domain containing protein	F-box kelch-repeat protein At3g06240-like	F-box/kelch-repeat protein At3g06240 [Arabidopsis thaliana]	(1 of 33) IPR001810//IPR006527//IPR017451 - F-box domain // F-box associated domain, type 1 // F-box associated interaction domain	not classified	f box kelch repeat protein	F-box/kelch-repeat protein At3g06240
55	Fxa7Bg202635.1	Fxa7Bg202635	7B	20345184	20345957	+		FBD-associated F-box protein		(1 of 2) IPR015288 - Protein of unknown function DUF1955	not classified	f box bd lrr repeat protein isoorm x1	none
56	Fxa7Bg202636.1	Fxa7Bg202636	7B	20346775	20347976	−		40S ribosomal protein	Small ribosomal subunit protein uS10y	(1 of 6) K02969 - small subunit ribosomal protein S20e (RP-S20e, RPS20)	component *(uS10) of small ribosomal-subunit (SSU) proteome	40s ribosomal protein s20 1	Small ribosomal subunit protein uS10y
57	Fxa7Bg202637.1	Fxa7Bg202637	7B	20348705	20350395	−		Chloride conductance regulatory protein	Chloride conductance regulatory protein ICln	(1 of 4) K05019 - chloride channel, nucleotide-sensitive, 1A (CLNS1A)	chaperone involved in spliceosome assembly *(ICLN)	chloride conductance regulatory protein icln	Chloride conductance regulatory protein ICln
58	Fxa7Bg202638.1	Fxa7Bg202638	7B	20352797	20353772	−		Belongs to the universal ribosomal protein uS15 family	Small ribosomal subunit protein uS15y	(1 of 8) K02953 - small subunit ribosomal protein S13e (RP-S13e, RPS13)	component *(uS15) of small ribosomal-subunit (SSU) proteome	40s ribosomal protein s13 1	Small ribosomal subunit protein uS15
62	Fxa7Bg202642.2	Fxa7Bg202642	7B	20371102	20374522	+	NB-LRR (CC-NLR)	disease resistance	Putative disease resistance RPP13-like protein 1 [Arabidopsis thaliana]	(1 of 1) PTHR23155//PTHR23155:SF503//PTHR23155:SF563 - LEUCINE-RICH REPEAT-CONTAINING PROTEIN // SUBFAMILY NOT NAMED // SUBFAMILY NOT NAMED	not classified	disease resistance protein	Putative disease resistance RPP13-like protein 1
60	Fxa7Bg202640.1	Fxa7Bg202640	7B	20367630	20368207	+	Zinc finger-RING type	RING-like zinc finger	E3 ubiquitin-protein ligase RING1-like	(1 of 5) IPR001841//IPR024766 - Zinc finger, RING-type // Zinc finger, RING-H2-type	not classified	ring type domain containing protein	none
61	Fxa7Bg202641.1	Fxa7Bg202641	7B	20368898	20369692	−		Protein of unknown function (DUF1442)		(1 of 18) PF07279 - Protein of unknown function (DUF1442) (DUF1442)	not classified	duf 1442 family protein	none
10	Fxa7Bg202590.1	Fxa7Bg202590	7B	20074293	20080736	−	RLK	Belongs to the protein kinase superfamily. Ser Thr protein kinase family	Probable LRR receptor-like serine/threonine-protein kinase At3g47570	(1 of 120) PF00069//PF08263//PF13855 - Protein kinase domain (Pkinase) // Leucine rich repeat N-terminal domain (LRRNT_2) // Leucine rich repeat (LRR_8)	LRR-XII protein kinase & EC_2.7 transferase transferring phosphorus-containing group	lrr receptor serine threonine protein kinase	Probable LRR receptor-like serine/threonine-protein kinase At3g47570
63	Fxa7Bg202643.1	Fxa7Bg202643	7B	20376733	20378184	−		Protein of unknown function (DUF1442)		(1 of 18) PF07279 - Protein of unknown function (DUF1442) (DUF1442)	not classified	duf 1442 family protein	none
64	Fxa7Bg202644.1	Fxa7Bg202644	7B	20381610	20383404	+	Hypersensitive-induced response protein	Hypersensitive-induced response protein	Hypersensitive-induced response protein 4	(1 of 4) PTHR10264:SF69 - HYPERSENSITIVE-INDUCED RESPONSE PROTEIN 4	not classified	hypersensitive induced response protein	Hypersensitive-induced response protein 4
65	Fxa7Bg202645.1	Fxa7Bg202645	7B	20385994	20390874	−				(1 of 874) IPR012337 - Ribonuclease H-like domain	not classified	duf 659 domain containing protein	none
66	Fxa7Bg202646.1	Fxa7Bg202646	7B	20393842	20396831	+		Peptidyl-prolyl cis-trans isomerase	Peptidyl-prolyl cis-trans isomerase FKBP53	(1 of 5) K14826 - FK506-binding nuclear protein [EC:5.2.1.8] (FPR3_4)	peptidyl-prolyl cis-trans isomerase *(FKBP43/53)	fk binding protein	Peptidyl-prolyl cis-trans isomerase FKBP53
67	Fxa7Bg202647.1	Fxa7Bg202647	7B	20398090	20399771	−		phosphopyruvate hydratase activity	Bifunctional enolase 2/transcriptional activator	(1 of 9) PTHR11902//PTHR11902:SF18 - ENOLASE // SUBFAMILY NOT NAMED	EC_4.2 carbon-oxygen lyase	alpha enolase	Enolase
68	Fxa7Bg202648.1	Fxa7Bg202648	7B	20400554	20404326	+		rRNA-processing protein EBP2 homolog	Probable rRNA-processing protein EBP2 homolog [Arabidopsis thaliana]	(1 of 2) PTHR13028//PTHR13028:SF0//PTHR36595//PTHR36595:SF1 - RRNA PROCESSING PROTEIN EBNA1-BINDING PROTEIN-RELATED // RRNA-PROCESSING PROTEIN EBP2-RELATED // FAMILY NOT NAMED // SUBFAMILY NOT NAMED	pre-60S ribosomal subunit assembly factor *(EBP2)	rrna processing protein ebp	Probable rRNA-processing protein EBP2 homolog
69	Fxa7Bg202649.1	Fxa7Bg202649	7B	20404958	20407711	−		AT-hook motif nuclear-localized protein	AT-hook motif nuclear-localized protein 3 [Arabidopsis thaliana]	(1 of 4) PTHR31500//PTHR31500:SF18 - FAMILY NOT NAMED // AT HOOK MOTIF DNA-BINDING FAMILY PROTEIN-RELATED	AHL clade-B transcription factor	at hook motif nuclear localized protein	AT-hook motif nuclear-localized protein 6
70	Fxa7Bg202650.1	Fxa7Bg202650	7B	20408899	20418619	−	Microtubule-associated protein	65-kDa microtubule-associated protein	65-kDa microtubule-associated protein 3	(1 of 2) PTHR19321//PTHR19321:SF7//PTHR32285//PTHR32285:SF18 - PROTEIN REGULATOR OF CYTOKINESIS 1 PRC1-RELATED // 65-KDA MICROTUBULE-ASSOCIATED PROTEIN 3-RELATED // FAMILY NOT NAMED // PROTEIN YLS7-RELATED	microtubule-associated protein *(MAP65-3)	65 kda microtubule associated protein	65-kDa microtubule-associated protein 3
71	Fxa7Bg202651.1	Fxa7Bg202651	7B	20420271	20420597	−		GDSL/SGNH-like Acyl-Esterase family found in Pmr5 and Cas1p	Protein trichome birefringence-like 18 [Arabidopsis thaliana]	(1 of 2) IPR026057//IPR029962//IPR029983 - PC-Esterase // Trichome birefringence-like family // Protein trichome birefringence-like 17/18	not classified	pmr5n domain containing protein	Protein trichome birefringence-like 18
72	Fxa7Bg202652.1	Fxa7Bg202652	7B	20425070	20426286	−		GDSL/SGNH-like Acyl-Esterase family found in Pmr5 and Cas1p	Protein YLS7	(1 of 6) PTHR32285//PTHR32285:SF18 - FAMILY NOT NAMED // PROTEIN YLS7-RELATED	not classified	protein trichome birefringence	Protein YLS7
73	Fxa7Bg202653.2	Fxa7Bg202653	7B	20427426	20438851	+		mRNA cleavage	Cleavage and polyadenylation specificity factor subunit 1	(1 of 4) K14401 - cleavage and polyadenylation specificity factor subunit 1 (CPSF1, CFT1)	component *(CPSF160/Yhh1) of Cleavage and Polyadenylation Specificity Factor (CPSF) complex	cleavage and polyadenylation specificity factor subunit	Cleavage and polyadenylation specificity factor subunit 1
74	Fxa7Bg202654.1	Fxa7Bg202654	7B	20445193	20446152	+		Domain of unknown function (DUF3475)	Protein PSK SIMULATOR 3	(1 of 4) PTHR31371//PTHR31371:SF4 - FAMILY NOT NAMED // SIMILARITY TO UNKNOWN PROTEIN	not classified	duf 668 domain containing protein	Protein PSK SIMULATOR 3
75	Fxa7Bg202655.1	Fxa7Bg202655	7B	20446257	20448269	−		zinc ion binding	Zinc finger A20 and AN1 domain-containing stress-associated protein 7	(1 of 35) PTHR10634 - AN1-TYPE ZINC FINGER PROTEIN	not classified	zinc finger a20 and an domain containing stress associated protein	Zinc finger A20 and AN1 domain-containing stress-associated protein 7
76	Fxa7Bg202656.1	Fxa7Bg202656	7B	20452215	20454411	−		aminotransferase ACS12	Probable aminotransferase ACS12 [Arabidopsis thaliana]	(1 of 8) K14270 - aminotransferase (ACS10_12)	EC_4.4 carbon-sulfur lyase	1 aminocyclopropane carboxylate synthase protein	Probable aminotransferase ACS12
77	Fxa7Bg202657.1	Fxa7Bg202657	7B	20455854	20459134	+		Cell cycle regulated microtubule associated protein	Protein TPX2	(1 of 8) PTHR14326:SF15 - CELL CYCLE REGULATED MICROTUBULE ASSOCIATED PROTEIN	alpha-AURORA kinase activator *(TPXL2/3)	tpx2 importin domain containing protein	Protein TPX2
59	Fxa7Bg202639.1	Fxa7Bg202639	7B	20360925	20363928	+	RLK	receptor-like serine threonine-protein kinase	Protein NSP-INTERACTING KINASE 2	(1 of 371) IPR000719//IPR002290//IPR011009//IPR020635 - Protein kinase domain // Serine/threonine/dual specificity protein kinase, catalytic domain // Protein kinase-like domain // Tyrosine-protein kinase, catalytic domain	LRR-IV protein kinase & EC_2.7 transferase transferring phosphorus-containing group	protein kinase domain containing	Protein NSP-INTERACTING KINASE 2
79	Fxa7Bg202659.1	Fxa7Bg202659	7B	20472903	20481551	−		K(+) efflux antiporter	K(+) efflux antiporter 5	(1 of 4) PTHR12621//PTHR16254//PTHR16254:SF9 - CYSTEINE AND HISTIDINE-RICH DOMAIN CHORD -CONTAINING PROTEIN // POTASSIUM/PROTON ANTIPORTER-RELATED // K(+) EFFLUX ANTIPORTER 5	potassium cation antiporter *(KEA) & regulatory protein *(RAR1) of effector-triggered immunity	sp kefb glutathione regulated potassium efflux system protein kefb	K(+) efflux antiporter 5
80	Fxa7Bg202660.1	Fxa7Bg202660	7B	20482426	20482888	−					not classified	none
81	Fxa7Bg202661.1	Fxa7Bg202661	7B	20487094	20500892	+	Cytochrome P450	Cytochrome p450	Cytochrome P450 704B1	(1 of 1) KOG0156//KOG0157 - Cytochrome P450 CYP2 subfamily // Cytochrome P450 CYP4/CYP19/CYP26 subfamilies	EC_1.14 oxidoreductase acting on paired donor with incorporation or reduction of molecular oxygen	cytochrome p450 protein	Cytochrome P450 704C1
82	Fxa7Bg202662.1	Fxa7Bg202662	7B	20503278	20504615	+		xyloglucan galactosyltransferase	Xyloglucan galactosyltransferase XLT2	(1 of 4) PTHR11062//PTHR11062:SF52 - EXOSTOSIN HEPARAN SULFATE GLYCOSYLTRANSFERASE -RELATED // GLYCOSYLTRANSFERASE 18	galactosyltransferase *(XLT2)	exostosin domain containing protein	Xyloglucan galactosyltransferase XLT2
83	Fxa7Bg202663.1	Fxa7Bg202663	7B	20506437	20511892	+		Embryo-specific protein 3, (ATS3)	Embryo-specific protein ATS3B	(1 of 4) PTHR31718:SF8 - EMBRYO-SPECIFIC PROTEIN 3	not classified	embryo specific protein ats3b	Embryo-specific protein ATS3B
84	Fxa7Bg202664.1	Fxa7Bg202664	7B	20512279	20516742	+	DEAD-box ATP-dependent RNA helicase	DEAD-box ATP-dependent RNA helicase	DEAD-box ATP-dependent RNA helicase 7 [Arabidopsis thaliana]	(1 of 6) K16911 - ATP-dependent RNA helicase DDX21 [EC:3.6.4.13] (DDX21)	not classified	dead box atp dependent rna helicase 3	DEAD-box ATP-dependent RNA helicase 7
85	Fxa7Bg202665.1	Fxa7Bg202665	7B	20517464	20520332	+		Mitochondrial metalloendopeptidase	Mitochondrial metalloendopeptidase OMA1	(1 of 4) KOG2661 - Peptidase family M48	zinc metalloprotease *(OMA1)	peptidase m48 domain containing protein	Mitochondrial metalloendopeptidase OMA1
86	Fxa7Bg202666.1	Fxa7Bg202666	7B	20522953	20545396	+	Cytochrome P450	cytochrome p450	Cytochrome P450 704B1	(1 of 47) 1.14.13.109 - Abieta-7,13-dien-18-ol hydroxylase / CYP720B1	EC_1.14 oxidoreductase acting on paired donor with incorporation or reduction of molecular oxygen	cytochrome p450 protein	Cytochrome P450 704C1
87	Fxa7Bg202667.1	Fxa7Bg202667	7B	20545455	20549573	+	Cytochrome P450	cytochrome P450	Cytochrome P450 704B1	(1 of 1) PF00067//PF01535//PF13041 - Cytochrome P450 (p450) // PPR repeat (PPR) // PPR repeat family (PPR_2)	EC_1.14 oxidoreductase acting on paired donor with incorporation or reduction of molecular oxygen	pentatricopeptide repeat containing protein	Cytochrome P450 704C1
88	Fxa7Bg202668.1	Fxa7Bg202668	7B	20561876	20578070	+	Cytochrome P450	cytochrome p450	Cytochrome P450 704B1	(1 of 47) 1.14.13.109 - Abieta-7,13-dien-18-ol hydroxylase / CYP720B1	EC_1.14 oxidoreductase acting on paired donor with incorporation or reduction of molecular oxygen	cytochrome p450 protein	Cytochrome P450 704C1
89	Fxa7Bg202669.2	Fxa7Bg202669	7B	20578407	20580289	−		alpha-L-fucosidase 1-like	Alpha-L-fucosidase 1	(1 of 5) K01206 - alpha-L-fucosidase (FUCA)	EC_3.2 glycosylase	alpha l fucosidase	Putative alpha-L-fucosidase 1
90	Fxa7Bg202670.1	Fxa7Bg202670	7B	20581176	20587143	−		alpha-L-fucosidase 1-like	Alpha-L-fucosidase 1	(1 of 4) PTHR10030:SF25 - ALPHA-L-FUCOSIDASE-RELATED	EC_3.2 glycosylase	alpha l fucosidase	Alpha-L-fucosidase 1
91	Fxa7Bg202671.1	Fxa7Bg202671	7B	20591016	20593346	+		subtilisin-like protease	Subtilisin-like protease SBT1.3	(1 of 2) PTHR10795//PTHR10795:SF322 - PROPROTEIN CONVERTASE SUBTILISIN/KEXIN // SUBTILISIN SERINE PROTEASE-RELATED	protease *(SBT1)	sp sbt subtilisin protease	Subtilisin-like protease SBT1.3
78	Fxa7Bg202658.1	Fxa7Bg202658	7B	20461630	20467743	−	RLK	Belongs to the protein kinase superfamily. Ser Thr protein kinase family	LRR receptor-like serine/threonine-protein kinase ERL2	(1 of 4) PTHR27000:SF84 - LRR RECEPTOR-LIKE SERINE/THREONINE-PROTEIN KINASE ERL1-RELATED	ERF-peptide receptor *(ER) & regulatory peptide receptor kinase *(ERECTA) involved in stomatal patterning & LRR-XIIIb protein kinase	protein kinase domain containing	LRR receptor-like serine/threonine-protein kinase ERL1
93	Fxa7Bg202673.1	Fxa7Bg202673	7B	20669395	20671729	+	RLK	receptor-like serine threonine-protein kinase	Receptor-like serine/threonine-protein kinase At4g25390	(1 of 124) KOG0583 - Serine/threonine protein kinase	RLCK-XI receptor-like protein kinase & EC_2.7 transferase transferring phosphorus-containing group	l type domain containing receptor kinase 3	Receptor-like serine/threonine-protein kinase At4g25390
94	Fxa7Bg202674.1	Fxa7Bg202674	7B	20673425	20682640	+	RLK	Belongs to the protein kinase superfamily	PTI1-like tyrosine-protein kinase At3g15890 [Arabidopsis thaliana]	(1 of 1) PTHR13935//PTHR13935:SF54//PTHR13935:SF58//PTHR27001//PTHR27001:SF139 - ACHAETE-SCUTE TRANSCRIPTION FACTOR-RELATED // TRANSCRIPTION FACTOR BHLH118-RELATED // SUBFAMILY NOT NAMED // FAMILY NOT NAMED // SUBFAMILY NOT NAMED	RLCK-XV receptor-like protein kinase & EC_2.7 transferase transferring phosphorus-containing group	protein kinase domain containing	PTI1-like tyrosine-protein kinase At3g15890
95	Fxa7Bg202675.1	Fxa7Bg202675	7B	20691392	20691848	−					not classified	none
96	Fxa7Bg202676.2	Fxa7Bg202676	7B	20698067	20710505	+	Kinases Modulating Immunity			(1 of 4) PTHR23139//PTHR23139:SF73 - RNA-BINDING PROTEIN // GB|AAB80672.1	not classified	protein kinase domain containing	none
97	Fxa7Bg202677.1	Fxa7Bg202677	7B	20721760	20722245	+		alpha/beta hydrolase fold	Probable carboxylesterase 120	(1 of 3) PTHR23024:SF219 - CARBOXYLESTERASE 120-RELATED	not classified	abhydrolase 3 domain containing protein	Carboxylesterase 1
98	Fxa7Bg202678.1	Fxa7Bg202678	7B	20722246	20730764	+		Carboxylesterase 1-like	Probable carboxylesterase 120	(1 of 2) PTHR23024//PTHR23024:SF173 - MEMBER OF 'GDXG' FAMILY OF LIPOLYTIC ENZYMES // SUBFAMILY NOT NAMED	not classified	abhydrolase 3 domain containing protein	Carboxylesterase 1
99	Fxa7Bg202679.1	Fxa7Bg202679	7B	20736650	20737955	−		Belongs to the iron ascorbate-dependent oxidoreductase family	Gibberellin 20 oxidase 1	(1 of 4) 1.14.11.12 - Gibberellin-44 dioxygenase / Gibberellin A44 oxidase	gibberellin 20-oxidase & EC_1.14 oxidoreductase acting on paired donor with incorporation or reduction of molecular oxygen	gibberellin 20 oxidase	Gibberellin 20 oxidase 1
100	Fxa7Bg202680.1	Fxa7Bg202680	7B	20746952	20752095	−		Phosphoglucomutase	Phosphoglucomutase, chloroplastic	(1 of 4) 5.4.2.2//5.4.2.5 - Phosphoglucomutase (alpha-D-glucose-1,6-bisphosphate-dependent) / Phosphoglucose mutase // Phosphoglucomutase (glucose-cofactor) / Glucose-1-phosphate phosphotransferase	plastidial phosphoglucomutase & EC_5.4 intramolecular transferase	phosphoglucomutase alpha d glucose bisphosphate epenent	Phosphoglucomutase, chloroplastic
101	Fxa7Bg202681.1	Fxa7Bg202681	7B	20753419	20754020	−					not classified	none
102	Fxa7Bg202682.1	Fxa7Bg202682	7B	20755978	20756825	+		Bifunctional monodehydroascorbate reductase and carbonic anhydrase nectarin-3-like			not classified	protein diaphanous homolog	none
103	Fxa7Bg202683.1	Fxa7Bg202683	7B	20757391	20757823	−					not classified	none
104	Fxa7Bg202684.1	Fxa7Bg202684	7B	20760535	20762604	+		Belongs to the carbohydrate kinase PfkB family	Probable fructokinase-7 [Arabidopsis thaliana]	(1 of 4) PTHR10584//PTHR10584:SF200 - SUGAR KINASE // SUBFAMILY NOT NAMED	EC_2.7 transferase transferring phosphorus-containing group & fructose kinase	pfkb domain containing protein	Probable fructokinase-7
105	Fxa7Bg202685.1	Fxa7Bg202685	7B	20763633	20766454	+				(1 of 13) PF04949 - Transcriptional activator (Transcrip_act)	not classified	rab interacting golgin	none
106	Fxa7Bg202686.1	Fxa7Bg202686	7B	20771162	20773488	−		DUF761-associated sequence motif	Protein LONGIFOLIA 2	(1 of 4) PTHR21726//PTHR21726:SF51 - PHOSPHATIDYLINOSITOL N-ACETYLGLUCOSAMINYLTRANSFERASE SUBUNIT P DOWN SYNDROME CRITICAL REGION PROTEIN 5 -RELATED // GENOMIC DNA, CHROMOSOME 5, P1 CLONE:MTG10	not classified	duf 4378 domain containing protein	none
107	Fxa7Bg202687.1	Fxa7Bg202687	7B	20777613	20780773	−		MADS-box protein SOC1-like	MADS-box protein AGL42	(1 of 4) PTHR11945//PTHR11945:SF208 - MADS BOX PROTEIN // MADS-BOX PROTEIN SOC1	transcriptional regulator *(SOC1) of floral transition & MADS/AGL transcription factor	agamous mads box protein agl	MADS-box protein AGL42
108	Fxa7Bg202688.1	Fxa7Bg202688	7B	20782681	20785081	+		Prolyl 4-hydroxylase alpha subunit homologues.		(1 of 4) PTHR10869:SF80 - IRON ION BINDING / OXIDOREDUCTASE	not classified	fe2og dioxygenase domain containing protein	none
109	Fxa7Bg202689.1	Fxa7Bg202689	7B	20786337	20787533	−	Oxidoreductase acting protein	Removal of H(2)O(2), oxidation of toxic reductants, biosynthesis and degradation of lignin, suberization, auxin catabolism, response to environmental stresses such as wounding, pathogen attack and oxidative stress	Peroxidase 66	(1 of 3) PTHR31235//PTHR31235:SF82 - FAMILY NOT NAMED // PEROXIDASE 66	EC_1.11 oxidoreductase acting on peroxide as acceptor	cationic peroxidase	Peroxidase 66
110	Fxa7Bg202690.1	Fxa7Bg202690	7B	20789595	20790347	+		transcription factor	Transcription factor TCP19 [Arabidopsis thaliana]	(1 of 5) PTHR31072:SF10 - TRANSCRIPTION FACTOR TCP9	transcription factor *(TCP)	arath transcription factor tcp	Transcription factor TCP19
111	Fxa7Bg202691.1	Fxa7Bg202691	7B	20791172	20792915	+	Pentatricopeptide repeat-containing protein	Pentatricopeptide repeat-containing protein	Pentatricopeptide repeat-containing protein At4g38010 [Arabidopsis thaliana]	(1 of 596) PF01535//PF13041 - PPR repeat (PPR) // PPR repeat family (PPR_2)	RNA editing factor *(SLO4)	pentatricopeptide repeat containing protein	Pentatricopeptide repeat-containing protein At4g38010
112	Fxa7Bg202692.1	Fxa7Bg202692	7B	20793999	20795121	−		f-box protein	F-box protein SKIP23	(1 of 44) PTHR11102//PTHR11102:SF101 - SEL-1-LIKE PROTEIN // SUBFAMILY NOT NAMED	not classified	duf 295 domain containing protein	none
113	Fxa7Bg202693.1	Fxa7Bg202693	7B	20804927	20805823	+	Pentatricopeptide repeat-containing protein	Pentatricopeptide repeat-containing protein	Pentatricopeptide repeat-containing protein At4g38010 [Arabidopsis thaliana]	(1 of 596) PF01535//PF13041 - PPR repeat (PPR) // PPR repeat family (PPR_2)	not classified	pentatricopeptide repeat containing protein	Pentatricopeptide repeat-containing protein At4g38010
114	Fxa7Bg202694.1	Fxa7Bg202694	7B	20805838	20806776	+	Pentatricopeptide repeat-containing protein	Pentatricopeptide repeat-containing protein	Pentatricopeptide repeat-containing protein At4g38010 [Arabidopsis thaliana]		not classified	arath pentatricopeptide repeat containing protein	Pentatricopeptide repeat-containing protein At4g38010
115	Fxa7Bg202695.1	Fxa7Bg202695	7B	20808334	20809430	−		f-box protein	F-box protein At2g26160 [Arabidopsis thaliana]	(1 of 44) PTHR11102//PTHR11102:SF101 - SEL-1-LIKE PROTEIN // SUBFAMILY NOT NAMED	not classified	duf 295 domain containing protein	none
116	Fxa7Bg202696.1	Fxa7Bg202696	7B	20811842	20816607	−		Plant transposase (Ptta/En/Spm family)		(1 of 270) PF03004 - Plant transposase (Ptta/En/Spm family) (Transposase_24)	not classified	bromodomain containing protein	none
117	Fxa7Bg202697.1	Fxa7Bg202697	7B	20821694	20824072	−		GMC oxidoreductase	Protein HOTHEAD	(1 of 7) PTHR11552//PTHR11552:SF141 - GLUCOSE-METHANOL-CHOLINE GMC OXIDOREDUCTASE // GLUCOSE-METHANOL-CHOLINE (GMC) OXIDOREDUCTASE FAMILY PROTEIN	not classified	gmc oxrdtase n domain containing protein	Protein HOTHEAD
118	Fxa7Bg202698.1	Fxa7Bg202698	7B	20828791	20829464	+		Zinc finger MYM-type protein			not classified	ttf type domain containing protein	none
119	Fxa7Bg202699.1	Fxa7Bg202699	7B	20829892	20831817	+		Zinc finger MYM-type protein		(1 of 12) IPR008906//IPR012337//IPR025398 - HAT dimerisation domain, C-terminal // Ribonuclease H-like domain // Domain of unknown function DUF4371	not classified	ttf type zinc finger protein domain containing	none
120	Fxa7Bg202700.1	Fxa7Bg202700	7B	20833461	20836422	+	Pentatricopeptide repeat-containing protein	Pentatricopeptide repeat-containing protein	Pentatricopeptide repeat-containing protein At2g22410, mitochondrial	(1 of 1) PF01535//PF08240//PF13041//PF13812 - PPR repeat (PPR) // Alcohol dehydrogenase GroES-like domain (ADH_N) // PPR repeat family (PPR_2) // Pentatricopeptide repeat domain (PPR_3)	not classified	pentatricopeptide repeat containing protein	Pentatricopeptide repeat-containing protein At2g22410, mitochondrial
121	Fxa7Bg202701.1	Fxa7Bg202701	7B	20838701	20840889	+		Sorbitol dehydrogenase-like	Sorbitol dehydrogenase	(1 of 3) K00008 - L-iditol 2-dehydrogenase (SORD, gutB)	sorbitol dehydrogenase & EC_1.1 oxidoreductase acting on CH-OH group of donor	pks er domain containing protein	Sorbitol dehydrogenase
122	Fxa7Bg202702.1	Fxa7Bg202702	7B	20842354	20845575	−	Immune signalling - Zinc finger domain containing protein	zinc finger CCCH domain-containing protein	Zinc finger CCCH domain-containing protein 63	(1 of 3) PF00400//PF00642 - WD domain, G-beta repeat (WD40) // Zinc finger C-x8-C-x5-C-x3-H type (and similar) (zf-CCCH)	regulatory protein of RNA homeostasis	zinc finger ccch domain containing protein	Zinc finger CCCH domain-containing protein 63
123	Fxa7Bg202703.1	Fxa7Bg202703	7B	20853575	20857575	+	Kinases Modulating Immunity	Calcium-dependent protein kinase	Calcium-dependent protein kinase 1	(1 of 2) PTHR24349//PTHR24349:SF111//PTHR35320 - SERINE/THREONINE-PROTEIN KINASE // SUBFAMILY NOT NAMED // FAMILY NOT NAMED	PEPRK protein kinase & EC_2.7 transferase transferring phosphorus-containing group	arath calcium dependent protein kinase	Calcium-dependent protein kinase 4
124	Fxa7Bg202704.1	Fxa7Bg202704	7B	20858102	20864470	−		ABC transporter B family member	ABC transporter B family member 28	(1 of 4) K05655 - ATP-binding cassette, subfamily B (MDR/TAP), member 8 (ABCB8)	subfamily ABCB transporter	abc transporter b family memer	ABC transporter B family member 28
125	Fxa7Bg202705.1	Fxa7Bg202705	7B	20865974	20868681	+		post-GPI attachment to proteins factor		(1 of 8) PTHR13148//PTHR13148:SF2 - PER1-RELATED // PER1-LIKE FAMILY PROTEIN	GPI lipid remodeling hydrolase *(PGAP3)	crigr post gpi attachment to proteins facr	none
126	Fxa7Bg202706.1	Fxa7Bg202706	7B	20870244	20877433	+		Belongs to the class-I aminoacyl-tRNA synthetase family	Valine--tRNA ligase, mitochondrial 1	(1 of 6) K01873 - valyl-tRNA synthetase (VARS, valS)	EC_6.1 ligase forming carbon-oxygen bond & valine-tRNA ligase	pig valine trna ligase	Valine--tRNA ligase, mitochondrial 1
127	Fxa7Bg202707.1	Fxa7Bg202707	7B	20881811	20882590	+	Zinc Finger-CCCH type	zinc finger CCCH domain-containing protein	Zinc finger CCCH domain-containing protein 48	(1 of 15) PTHR22844//PTHR22844:SF178 - F-BOX AND WD40 DOMAIN PROTEIN // ZINC FINGER CCCH DOMAIN-CONTAINING PROTEIN 48-RELATED	not classified	zinc finger ccch domain containing protein	Zinc finger CCCH domain-containing protein 48
128	Fxa7Bg202708.1	Fxa7Bg202708	7B	20886880	20889561	+					not classified	ubiquitin domain containing protein	none
129	Fxa7Bg202709.1	Fxa7Bg202709	7B	20888725	20889218	−					not classified	none
130	Fxa7Bg202710.1	Fxa7Bg202710	7B	20890610	20891161	−		Dehydration-responsive element-binding protein	Dehydration-responsive element-binding protein 1B	(1 of 9) PTHR31839:SF8 - DEHYDRATION-RESPONSIVE ELEMENT-BINDING PROTEIN 1A-RELATED	transcription factor *(CBF/DREB1) & subgroup ERF-III transcription factor	dehydration responsive element binding protein	Dehydration-responsive element-binding protein 1B
131	Fxa7Bg202711.1	Fxa7Bg202711	7B	20908980	20911245	−					not classified	none
132	Fxa7Bg202712.1	Fxa7Bg202712	7B	20921809	20922516	−	Ethylene-responsive TF	ethylene-responsive transcription factor	Ethylene-responsive transcription factor ERF025 [Arabidopsis thaliana]	(1 of 10) PTHR31985:SF9 - ETHYLENE-RESPONSIVE TRANSCRIPTION FACTOR ERF025-RELATED	subgroup ERF-III transcription factor	ethylene responsive transcription factor erf	Ethylene-responsive transcription factor ERF026
133	Fxa7Bg202713.1	Fxa7Bg202713	7B	20924124	20926232	+		TraB domain-containing protein		(1 of 4) PTHR21530:SF1 - TRAB FAMILY PROTEIN	not classified	trab domain containing protein isoform	none
134	Fxa7Bg202714.1	Fxa7Bg202714	7B	20926037	20927875	−					not classified	trab domain containing protein	none
135	Fxa7Bg202715.2	Fxa7Bg202715	7B	20929605	20934233	+		response regulator			not classified	two component response regulator arr	none
136	Fxa7Bg202716.1	Fxa7Bg202716	7B	20936760	20937333	+		LOB domain-containing protein	LOB domain-containing protein 24	(1 of 7) PTHR31301//PTHR31301:SF13 - FAMILY NOT NAMED // LOB DOMAIN-CONTAINING PROTEIN 23-RELATED	AS2/LOB transcription factor	lob domain containing protein	LOB domain-containing protein 24
137	Fxa7Bg202717.1	Fxa7Bg202717	7B	20938548	20941272	+		Arginine serine-rich-splicing factor	Serine/arginine-rich splicing factor RS40	(1 of 12) K12893 - splicing factor, arginine/serine-rich 4/5/6 (SFRS4_5_6)	RNA splicing factor *(RS31/40/41)	serine arginine rich splicing factor rs	Serine/arginine-rich splicing factor RS41
138	Fxa7Bg202718.1	Fxa7Bg202718	7B	20946431	20947885	+		Belongs to the multi antimicrobial extrusion (MATE) (TC 2.A.66.1) family	Protein DETOXIFICATION 49	(1 of 4) PTHR11206//PTHR11206:SF103 - MULTIDRUG RESISTANCE PROTEIN // MATE EFFLUX FAMILY PROTEIN	metabolite transporter *(DTX)	protein detoxification	Protein DETOXIFICATION 49
139	Fxa7Bg202719.1	Fxa7Bg202719	7B	20960328	20961642	−		BAG family molecular chaperone regulator	BAG family molecular chaperone regulator 1	(1 of 4) PTHR12329:SF11 - BAG FAMILY MOLECULAR CHAPERONE REGULATOR 2-RELATED	nucleotide exchange factor *(BAG)	bag family molecular chaperone regulator	BAG family molecular chaperone regulator 1
140	Fxa7Bg202720.1	Fxa7Bg202720	7B	20968375	20970338	+		Dihydrodipicolinate reductase, C-terminus	Dihydrodipicolinate reductase-like protein CRR1, chloroplastic	(1 of 3) K16908 - chloroplast NAD(P)H dehydrogenase (CRR1)	assembly factor CRR1 involved in NDH complex assembly	4 hydroxy tetrahydrodipicolinate reductase	Dihydrodipicolinate reductase-like protein CRR1, chloroplastic
141	Fxa7Bg202721.1	Fxa7Bg202721	7B	20971075	20972553	−		Cofactor assembly of complex C subunit B, CCB2/CCB4	Protein COFACTOR ASSEMBLY OF COMPLEX C SUBUNIT B CCB2, chloroplastic	(1 of 9) PF11152 - Protein of unknown function (DUF2930) (DUF2930)	assembly factor CCB2 of CCB cytochrome b6 maturation system (system IV)	protein cofactor assembly of complex c subunit b hloroplasti	Protein COFACTOR ASSEMBLY OF COMPLEX C SUBUNIT B CCB2, chloroplastic
142	Fxa7Bg202722.1	Fxa7Bg202722	7B	20977228	20978834	−					not classified	nam associated domain containing protein	none
143	Fxa7Bg202723.1	Fxa7Bg202723	7B	20980861	20981318	+		GAG-pre-integrase domain		(1 of 76) IPR008984 - SMAD/FHA domain	not classified	integrase catalytic domain containing protein	none
144	Fxa7Bg202724.4	Fxa7Bg202724	7B	20984617	20991980	+	F box domain containing protein	Protein of unknown function (DUF295)	Probable F-box protein At1g65740 [Arabidopsis thaliana]	(1 of 44) PTHR11102//PTHR11102:SF101 - SEL-1-LIKE PROTEIN // SUBFAMILY NOT NAMED	not classified	duf 295 domain containing protein	Probable F-box protein At1g65740
145	Fxa7Bg202725.1	Fxa7Bg202725	7B	21007553	21012546	+		transcriptional co-repressor	Probable transcriptional regulator SLK2	(1 of 12) PTHR10378//PTHR10378:SF9 - LIM DOMAIN-BINDING PROTEIN // CHIP, ISOFORM B	adapter component *(SEU/SLK) of transcriptional co-repressor complex	corepressor seuss	Probable transcriptional regulator SLK2
146	Fxa7Bg202726.1	Fxa7Bg202726	7B	21013247	21015490	−	F box domain containing protein	Phloem protein 2	F-box protein PP2-A13	(1 of 201) PF12937 - F-box-like (F-box-like)	not classified	f box domain containing protein	none
147	Fxa7Bg202727.1	Fxa7Bg202727	7B	21018984	21022382	+		Putative S-adenosyl-L-methionine-dependent methyltransferase	Probable methyltransferase PMT15 [Arabidopsis thaliana]	(1 of 8) PTHR10108//PTHR10108:SF842 - METHYLTRANSFERASE // SUBFAMILY NOT NAMED	not classified	duf 4042 domain containing protein	Probable methyltransferase PMT15
148	Fxa7Bg202728.1	Fxa7Bg202728	7B	21024585	21027432	+		protein FAR1-RELATED SEQUENCE	Protein FAR1-RELATED SEQUENCE 5 [Arabidopsis thaliana]	(1 of 9) K17604 - zinc finger SWIM domain-containing protein 3 (ZSWIM3)	FRS/FRF transcription factor	protein far sequence	Protein FAR1-RELATED SEQUENCE 5
149	Fxa7Bg202729.2	Fxa7Bg202729	7B	21027833	21030584	+		Protein of unknown function (DUF4005)	Protein IQ-DOMAIN 23	(1 of 4) PTHR32295//PTHR32295:SF11 - FAMILY NOT NAMED // IQ-DOMAIN 24 PROTEIN	not classified	protein iq domain	Protein IQ-DOMAIN 23
150	Fxa7Bg202730.1	Fxa7Bg202730	7B	21031313	21031885	−		Belongs to the plant LTP family	Putative non-specific lipid-transfer protein 14	(1 of 3) PTHR33076:SF5 - NON-SPECIFIC LIPID-TRANSFER PROTEIN 14-RELATED	not classified	aai domain containing protein	Putative non-specific lipid-transfer protein 14
151	Fxa7Bg202731.1	Fxa7Bg202731	7B	21032761	21034119	−		Inactive rhomboid protein	RHOMBOID-like protein 1	(1 of 8) PTHR22936:SF35 - MEMBRANE PROTEIN-RELATED	Rhomboid-type protease	rhomboid protein 6	RHOMBOID-like protein 3
152	Fxa7Bg202732.1	Fxa7Bg202732	7B	21035168	21036969	−		60S ribosomal Protein	Large ribosomal subunit protein eL24z	(1 of 16) K02896 - large subunit ribosomal protein L24e (RP-L24e, RPL24)	component *(eL24) of large ribosomal-subunit (LSU) proteome	60s ribosomal protein l24 1	Large ribosomal subunit protein eL24
153	Fxa7Bg202733.1	Fxa7Bg202733	7B	21042725	21046636	+	HD-Zip protein	Homeobox-leucine zipper protein	Homeobox-leucine zipper protein HDG1	(1 of 4) PTHR24326//PTHR24326:SF288 - FAMILY NOT NAMED // HOMEOBOX-LEUCINE ZIPPER PROTEIN HDG7	HD-ZIP IV-type transcription factor	homeobox leucine zipper protein roc	Homeobox-leucine zipper protein HDG1
154	Fxa7Bg202734.1	Fxa7Bg202734	7B	21047556	21048728	−		Protein of unknown function (DUF295)			not classified	f box kelch repeat protein	none
155	Fxa7Bg202735.1	Fxa7Bg202735	7B	21050111	21053912	+	Zinc finger-RING type	E3 ubiquitin-protein ligase	E3 ubiquitin-protein ligase XBAT33	(1 of 7) K19044 - E3 ubiquitin-protein ligase XBAT32/33 [EC:6.3.2.19] (XBAT32_33)	E3 ubiquitin ligase *(XBAT3)	ring type domain containing protein	E3 ubiquitin-protein ligase XBAT33
156	Fxa7Bg202736.1	Fxa7Bg202736	7B	21055127	21056020	−		CEN-like protein	Protein CENTRORADIALIS-like [Arabidopsis thaliana]	(1 of 4) PTHR11362//PTHR11362:SF22 - PHOSPHATIDYLETHANOLAMINE-BINDING PROTEIN // PROTEIN BROTHER OF FT AND TFL 1	regulatory protein *(TFL/BFT/CEN) involved in flowering modulation	protein mother of ft and tfl	CEN-like protein 1
157	Fxa7Bg202737.2	Fxa7Bg202737	7B	21058511	21059043	+					not classified	none
224	Fxa7Bg202804.1	Fxa7Bg202804	7B	21356168	21359769	−	RLK	Belongs to the protein kinase superfamily. Ser Thr protein kinase family	LRR receptor-like serine/threonine-protein kinase EFR	(1 of 1) KOG0472//KOG2345 - Leucine-rich repeat protein // Serine/threonine protein kinase/TGF-beta stimulated factor	EC_2.7 transferase transferring phosphorus-containing group	lectin domain containing receptor kinase	LRR receptor-like serine/threonine-protein kinase EFR
246	Fxa7Bg202826.1	Fxa7Bg202826	7B	21488490	21490979	+	RLK	receptor-like protein kinase	Probable receptor-like protein kinase At5g24010	(1 of 8) IPR000719//IPR001245//IPR002290//IPR011009//IPR020635//IPR024788 - Protein kinase domain // Serine-threonine/tyrosine-protein kinase catalytic domain // Serine/threonine/dual specificity protein kinase, catalytic domain // Protein kinase-like domain // Tyrosine-protein kinase, catalytic domain // Malectin-like carbohydrate-binding domain	CrlRLK1 protein kinase & RALF-peptide receptor *(CrRLK1L) & EC_2.7 transferase transferring phosphorus-containing group	protein kinase domain containing	Probable receptor-like protein kinase At5g24010
160	Fxa7Bg202740.1	Fxa7Bg202740	7B	21080188	21081136	−	Heat stress transcription factor	Heat Stress Transcription Factor	Heat stress transcription factor B-2a	(1 of 5) PTHR10015:SF168 - HEAT STRESS TRANSCRIPTION FACTOR B-2A	HSF transcription factor	heat stress transcription factor b 1	Heat stress transcription factor B-2a
161	Fxa7Bg202741.1	Fxa7Bg202741	7B	21083282	21085446	−		Predicted transmembrane protein 161AB		(1 of 3) PTHR13624:SF6 - PROTEIN Y87G2A.13	not classified	hsf domain domain protein	none
162	Fxa7Bg202742.1	Fxa7Bg202742	7B	21086352	21091906	+		ribonuclease H protein	Putative ribonuclease H protein At1g65750 [Arabidopsis thaliana]	(1 of 3) PTHR19446//PTHR19446:SF340//PTHR25952//PTHR25952:SF206 - REVERSE TRANSCRIPTASES // REVERSE TRANSCRIPTASE-RELATED // FAMILY NOT NAMED // SUBFAMILY NOT NAMED	not classified	reverse transcriptase domain containing protein	Putative ribonuclease H protein At1g65750
163	Fxa7Bg202743.1	Fxa7Bg202743	7B	21093247	21094065	−					night-time repressor *(COR27)	none
164	Fxa7Bg202744.1	Fxa7Bg202744	7B	21097968	21098552	−		arabinose-5-phosphate isomerase activity		(1 of 4) PTHR10937//PTHR10937:SF13 - GLUCOSAMINE--FRUCTOSE-6-PHOSPHATE AMINOTRANSFERASE, ISOMERIZING // SUBFAMILY NOT NAMED	not classified	sis domain containing protein	none
165	Fxa7Bg202745.1	Fxa7Bg202745	7B	21099146	21101087	−		Protein phosphatase inhibitor	Protein phosphatase inhibitor 2	(1 of 4) PF04979 - Protein phosphatase inhibitor 2 (IPP-2) (IPP-2)	not classified	protein phosphatase inhibitor isoform x1	Protein phosphatase inhibitor 2
166	Fxa7Bg202746.1	Fxa7Bg202746	7B	21102709	21104229	+		Belongs to the small GTPase superfamily. Arf family	Probable ADP-ribosylation factor At2g15310 [Arabidopsis thaliana]	(1 of 4) K07952 - ADP-ribosylation factor related protein 1 (ARFRP1)	not classified	quality protein adp ribosylation factor	ADP-ribosylation factor-like protein 3
167	Fxa7Bg202747.1	Fxa7Bg202747	7B	21104588	21105126	−		Ctf8		(1 of 4) KOG4487 - Uncharacterized conserved protein	not classified	chromosome transmission fidelity protein homolog	none
168	Fxa7Bg202748.1	Fxa7Bg202748	7B	21105986	21107778	+	F box domain containing protein	f-box protein	F-box protein At4g35733 [Arabidopsis thaliana]	(1 of 1474) IPR001810 - F-box domain	not classified	duf 295 domain containing protein	none
169	Fxa7Bg202749.1	Fxa7Bg202749	7B	21108749	21110439	−		methyl-CpG-binding domain-containing protein 13	Methyl-CpG-binding domain-containing protein 13	(1 of 8) PTHR34067//PTHR34067:SF1 - FAMILY NOT NAMED // METHYL-CPG-BINDING DOMAIN-CONTAINING PROTEIN 13	not classified	mbd domain containing protein	none
170	Fxa7Bg202750.1	Fxa7Bg202750	7B	21113572	21114817	−					not classified	none
171	Fxa7Bg202751.1	Fxa7Bg202751	7B	21116474	21118058	−		Belongs to the cytochrome b5 family	Membrane steroid-binding protein 2	(1 of 7) K17278 - membrane-associated progesterone receptor component (PGRMC1_2)	Cyt-P450 hydroxylase scaffold protein *(MSBP)	cytochrome b5 heme binding domain containing protein	Membrane steroid-binding protein 1
172	Fxa7Bg202752.1	Fxa7Bg202752	7B	21123921	21124544	−	F-box LRR-repeat protein	F-box LRR-repeat protein	F-box/LRR-repeat protein At3g48880 [Arabidopsis thaliana]		not classified	f box domain containing protein	none
173	Fxa7Bg202753.1	Fxa7Bg202753	7B	21124918	21125466	−	F-box LRR-repeat protein	F-box LRR-repeat protein	F-box/LRR-repeat protein At3g48880 [Arabidopsis thaliana]		not classified	f box domain containing protein	none
174	Fxa7Bg202754.1	Fxa7Bg202754	7B	21129578	21130594	−	F-box LRR-repeat protein	F-box LRR-repeat protein	F-box/LRR-repeat protein At3g48880 [Arabidopsis thaliana]	(1 of 201) PF12937 - F-box-like (F-box-like)	substrate adaptor *(SNIPER4) of SCF E3 ubiquitin ligase complex	f box domain containing protein	F-box/LRR-repeat protein At3g48880
175	Fxa7Bg202755.1	Fxa7Bg202755	7B	21135184	21146016	−		DNA mismatch repair	DNA mismatch repair protein MSH3	(1 of 2) K08736 - DNA mismatch repair protein MSH3 (MSH3)	component *(MSH3) of MSH2-x mismatch repair heterodimers & substrate adaptor *(SNIPER4) of SCF E3 ubiquitin ligase complex	dna mismatch repair protein msh	DNA mismatch repair protein MSH3
176	Fxa7Bg202756.1	Fxa7Bg202756	7B	21146900	21152417	−		Reverse transcriptase-like		(1 of 83) PF02892 - BED zinc finger (zf-BED)	not classified	rnase h type domain containing protein	none
177	Fxa7Bg202757.1	Fxa7Bg202757	7B	21152444	21154831	+		Cleavage and polyadenylation specificity factor subunit	Pre-mRNA cleavage factor Im 25 kDa subunit 2 [Arabidopsis thaliana]	(1 of 8) K14397 - cleavage and polyadenylation specificity factor subunit 5 (NUDT21, CPSF5, CFIM25)	component *(CPFS5/CFIm25) of Cleavage Factor I (CF-Im) complex	pre mrna cleavage factor im kda subunit	Pre-mRNA cleavage factor Im 25 kDa subunit 2
178	Fxa7Bg202758.1	Fxa7Bg202758	7B	21155866	21156508	−		small heat shock protein	Heat shock protein 21, chloroplastic	(1 of 14) PTHR11527:SF167 - 25.3 KDA HEAT SHOCK PROTEIN, CHLOROPLASTIC	not classified	small heat shock protein chloroplastic	Heat shock protein 21, chloroplastic
179	Fxa7Bg202759.1	Fxa7Bg202759	7B	21159024	21160448	−	Pentatricopeptide repeat-containing protein	Pentatricopeptide repeat-containing protein At3g29230-like	Pentatricopeptide repeat-containing protein At2g20540 [Arabidopsis thaliana]	(1 of 596) PF01535//PF13041 - PPR repeat (PPR) // PPR repeat family (PPR_2)	not classified	pentatricopeptide repeat containing protein	Pentatricopeptide repeat-containing protein At3g22690
180	Fxa7Bg202760.1	Fxa7Bg202760	7B	21166518	21167875	+		RNA polymerase II transcription regulator recruiting activity	Transcription factor LAF1	(1 of 4) PTHR10641:SF563 - MYB TRANSCRIPTION FACTOR-RELATED	regulatory protein *(LAF1) of phytochrome signalling pathway & MYB class-R2R3 subgroup-16 transcription factor	transcription factor myb	Transcription factor LAF1
181	Fxa7Bg202761.1	Fxa7Bg202761	7B	21168848	21170334	−	Remorin proteins	Remorin, N-terminal region	Remorin 1.4	(1 of 8) PF03763//PF03766 - Remorin, C-terminal region (Remorin_C) // Remorin, N-terminal region (Remorin_N)	not classified	remorin protein	Remorin
182	Fxa7Bg202762.1	Fxa7Bg202762	7B	21171060	21173137	−		Cytochrome b-561 / ferric reductase transmembrane domain.	Transmembrane ascorbate ferrireductase 1	(1 of 4) PTHR10106//PTHR10106:SF17 - CYTOCHROME B561-RELATED // SUBFAMILY NOT NAMED	cyt-b561 electron shuttle hemoprotein *(CYBASC)	cytochrome b561 domain containing protein	Transmembrane ascorbate ferrireductase 1
183	Fxa7Bg202763.1	Fxa7Bg202763	7B	21174815	21176459	+	F box domain containing protein	F-box kelch-repeat protein	F-box protein CPR1	(1 of 95) PF07734 - F-box associated (FBA_1)	not classified	f box protein cpr	none
184	Fxa7Bg202764.1	Fxa7Bg202764	7B	21179796	21189495	−			Protein SHORTAGE IN CHIASMATA 1 [Arabidopsis thaliana]	(1 of 3) PTHR35764:SF1 - SHORTAGE IN CHIASMATA 1	component *(SHOC1/ZIP2) of SHOC1-PTD heterodimer	orysj protein shortage in chiasmata	Protein SHORTAGE IN CHIASMATA 1
185	Fxa7Bg202765.1	Fxa7Bg202765	7B	21179911	21183375	+		N-terminal C2 in EEIG1 and EHBP1 proteins		(1 of 8) PTHR34452:SF2 - MYOSIN HEAVY CHAIN-RELATED PROTEIN	not classified	c2 nt type domain coaining protein	COP1-interactive protein 1
186	Fxa7Bg202766.1	Fxa7Bg202766	7B	21195034	21197606	+		Low-temperature-induced 65 kDa	Low-temperature-induced 65 kDa protein	(1 of 4) PTHR33836//PTHR33836:SF1 - FAMILY NOT NAMED // ARM REPEAT SUPERFAMILY PROTEIN-RELATED	not classified	low temperature induced kda protein	Low-temperature-induced 65 kDa protein
187	Fxa7Bg202767.1	Fxa7Bg202767	7B	21198652	21200112	+	Pentatricopeptide repeat-containing protein	Pentatricopeptide repeat-containing protein	Pentatricopeptide repeat-containing protein At1g55630 [Arabidopsis thaliana]	(1 of 596) PF01535//PF13041 - PPR repeat (PPR) // PPR repeat family (PPR_2)	not classified	pentatricopeptide repeat containing protein	Pentatricopeptide repeat-containing protein At3g60050
188	Fxa7Bg202768.1	Fxa7Bg202768	7B	21202552	21203199	−		isoform X1	Heavy metal-associated isoprenylated plant protein 39	(1 of 205) IPR006121 - Heavy metal-associated domain, HMA	not classified	hma domain containing protein	none
189	Fxa7Bg202769.1	Fxa7Bg202769	7B	21204645	21205256	−		Heavy metal-associated isoprenylated plant protein	Heavy metal-associated isoprenylated plant protein 31	(1 of 4) PTHR22814:SF140 - HEAVY METAL TRANSPORT/DETOXIFICATION SUPERFAMILY PROTEIN	not classified	heavy metal associated isoprenylated plant protein	Heavy metal-associated isoprenylated plant protein 31
190	Fxa7Bg202770.1	Fxa7Bg202770	7B	21206547	21207817	−		ribonuclease H protein			not classified	rnase h type domain containing protein	none
191	Fxa7Bg202771.1	Fxa7Bg202771	7B	21207834	21214872	+		O-glucosyltransferase rumi homolog		(1 of 14) 2.4.2.26 - Protein xylosyltransferase / Uridine diphosphoxylose-protein xylosyltransferase	not classified	cap domain containing protein	none
192	Fxa7Bg202772.1	Fxa7Bg202772	7B	21214914	21215758	+		O-glucosyltransferase rumi homolog		(1 of 12) PTHR12203//PTHR12203:SF32 - KDEL LYS-ASP-GLU-LEU CONTAINING - RELATED // SUBFAMILY NOT NAMED	not classified	cap domain containing protein	none
193	Fxa7Bg202773.1	Fxa7Bg202773	7B	21216073	21219302	−		Actin depolymerisation factor/cofilin -like domains	Actin-depolymerizing factor 7	(1 of 3) PTHR23002//PTHR23002:SF73 - ZINC FINGER CCHC DOMAIN CONTAINING PROTEIN // SUBFAMILY NOT NAMED	actin-depolymerizing factor	cofilin actin depolymerizing factor protein	Actin-depolymerizing factor 7
194	Fxa7Bg202774.1	Fxa7Bg202774	7B	21223862	21226030	+		Tubulin is the major constituent of microtubules. It binds two moles of GTP, one at an exchangeable site on the beta chain and one at a non-exchangeable site on the alpha chain	Tubulin beta-8 chain	(1 of 1) IPR000217//IPR002453//IPR002454//IPR002967//IPR003008//IPR008280//IPR018316 - Tubulin // Beta tubulin // Gamma tubulin // Delta tubulin // Tubulin/FtsZ, GTPase domain // Tubulin/FtsZ, C-terminal // Tubulin/FtsZ, 2-layer sandwich domain	beta-Tubulin component *(TUB) of alpha-beta-Tubulin heterodimer	tubulin beta chain	Tubulin beta-2 chain
195	Fxa7Bg202775.1	Fxa7Bg202775	7B	21226582	21227487	−		PAR1 protein		(1 of 4) PTHR33649:SF2 - PAR1 PROTEIN	not classified	par protein	none
196	Fxa7Bg202776.1	Fxa7Bg202776	7B	21230655	21235550	+		DNA-directed RNA polymerase III subunit		(1 of 3) K03023 - DNA-directed RNA polymerase III subunit RPC3 (RPC3, POLR3C)	component *(NRPC13/RPC82) of TFIIIe transcription factor module	dna directed rna polymerase iii subunit rpc	none
197	Fxa7Bg202777.1	Fxa7Bg202777	7B	21237990	21239031	−		TMV resistance protein N-like			not classified	mut domain containing protein	none
198	Fxa7Bg202778.1	Fxa7Bg202778	7B	21239178	21239641	+					not classified	none
199	Fxa7Bg202779.1	Fxa7Bg202779	7B	21242655	21243145	−					not classified	none
200	Fxa7Bg202780.1	Fxa7Bg202780	7B	21246672	21247126	+	4-coumarate: CoA ligase (4CL)	4-coumarate--CoA ligase-like	4-coumarate--CoA ligase-like 9	(1 of 146) PF00501 - AMP-binding enzyme (AMP-binding)	not classified	4 coumarate coa ligase	4-coumarate--CoA ligase-like 9
201	Fxa7Bg202781.1	Fxa7Bg202781	7B	21248471	21250066	−					not classified	macpf domain containing cad protein	none
202	Fxa7Bg202782.1	Fxa7Bg202782	7B	21250984	21253570	+	Cytochrome P450	Belongs to the cytochrome P450 family	Cytochrome P450 714A1	(1 of 7) PTHR24282//PTHR24282:SF15 - CYTOCHROME P450 FAMILY MEMBER // CYTOCHROME P450, FAMILY 715, SUBFAMILY A, POLYPEPTIDE 1	EC_1.14 oxidoreductase acting on paired donor with incorporation or reduction of molecular oxygen	cytochrome p450 715	Cytokinin hydroxylase
203	Fxa7Bg202783.1	Fxa7Bg202783	7B	21254257	21262016	+	Cytochrome P450	Belongs to the cytochrome P450 family	Cytochrome P450 714A2	(1 of 7) PTHR24282:SF15 - CYTOCHROME P450, FAMILY 715, SUBFAMILY A, POLYPEPTIDE 1	EC_1.14 oxidoreductase acting on paired donor with incorporation or reduction of molecular oxygen	cytochrome p450 715	Cytokinin hydroxylase
204	Fxa7Bg202784.1	Fxa7Bg202784	7B	21263211	21274956	−		Tripeptidyl-peptidase 2-like	Tripeptidyl-peptidase 2	(1 of 3) K01280 - tripeptidyl-peptidase II [EC:3.4.14.10] (TPP2)	protease *(SBT6-2) & EC_3.4 hydrolase acting on peptide bond (peptidase)	tripeptidyl peptidase ii	Tripeptidyl-peptidase 2
205	Fxa7Bg202785.2	Fxa7Bg202785	7B	21275609	21279902	−		Hydrolyzes acetyl esters in homogalacturonan regions of pectin. In type I primary cell wall, galacturonic acid residues of pectin can be acetylated at the O-2 and O-3 positions. Decreasing the degree of acetylation of pectin gels in vitro alters their physical properties	Pectin acetylesterase 9	(1 of 37) PF03283 - Pectinacetylesterase (PAE)	pectin acetylesterase *(PAE)	pectin acetylesterase	Pectin acetylesterase 9
206	Fxa7Bg202786.1	Fxa7Bg202786	7B	21281191	21281504	+					not classified	myb 3 domain containing protein	none
207	Fxa7Bg202787.1	Fxa7Bg202787	7B	21283947	21285828	+		Signal peptide peptidase-like	Signal peptide peptidase-like 1	(1 of 4) K09598 - signal peptide peptidase-like 3 [EC:3.4.23.-] (SPPL3)	signal peptidase *(SPP)	mouse signal peptide peptidase	Signal peptide peptidase-like 1
208	Fxa7Bg202788.1	Fxa7Bg202788	7B	21286726	21291866	+		Cleavage and polyadenylation specificity factor	Cleavage and polyadenylation specificity factor subunit 2	(1 of 4) K14402 - cleavage and polyadenylation specificity factor subunit 2 (CPSF2, CFT2)	component *(CPSF100/Ydh1) of Cleavage and Polyadenylation Specificity Factor (CPSF) complex	cleavage and polyadenylation specificity factor subunit	Cleavage and polyadenylation specificity factor subunit 2
209	Fxa7Bg202789.1	Fxa7Bg202789	7B	21292352	21304891	+	Cytochrome P450	Cytochrome p450	Cytochrome P450 89A2	(1 of 13) PTHR24298:SF45 - CYTOCHROME P450 89A2-RELATED	FCC deformylase *(CYP89A) involved in chlorophyll catabolite degradation & EC_1.14 oxidoreductase acting on paired donor with incorporation or reduction of molecular oxygen	cytochrome p450 89a2	Cytochrome P450 89A2
210	Fxa7Bg202790.1	Fxa7Bg202790	7B	21292943	21293470	−					not classified	cytochrome p450 89a2	Cytochrome P450 89A9
211	Fxa7Bg202791.1	Fxa7Bg202791	7B	21305208	21305579	−		F-box kelch-repeat protein			not classified	none
212	Fxa7Bg202792.1	Fxa7Bg202792	7B	21306342	21310407	+		isoform X1		(1 of 6) IPR001119 - S-layer homology domain	not classified	slh domain containing protein	none
213	Fxa7Bg202793.1	Fxa7Bg202793	7B	21310945	21312246	−		Belongs to the eukaryotic ribosomal protein eL36 family	Large ribosomal subunit protein eL36y	(1 of 7) K02920 - large subunit ribosomal protein L36e (RP-L36e, RPL36)	component *(eL36) of large ribosomal-subunit (LSU) proteome	60s ribosomal protein l36 1	Large ribosomal subunit protein eL36y
214	Fxa7Bg202794.1	Fxa7Bg202794	7B	21313753	21324972	+		Belongs to the TRAFAC class myosin-kinesin ATPase superfamily. Kinesin family	Kinesin-like protein KIN-10C [Arabidopsis thaliana]	(1 of 2) 1.14.11.2//3.1.1.3//3.6.4.4 - Procollagen-proline dioxygenase / Protocollagen hydroxylase // Triacylglycerol lipase / Triglyceride lipase // Plus-end-directed kinesin ATPase / Kinesin	Kinesin-10-type motor protein	kinesin motor domain containing protein	Kinesin-like protein KIN-10C
215	Fxa7Bg202795.1	Fxa7Bg202795	7B	21325296	21325997	−	Ribonuclease inhibitor-LRR	disease resistance	Probable disease resistance protein At4g33300 [Arabidopsis thaliana]	(1 of 64) PTHR23155//PTHR23155:SF543 - LEUCINE-RICH REPEAT-CONTAINING PROTEIN // SUBFAMILY NOT NAMED	not classified	rpw domain containing protein	none
216	Fxa7Bg202796.1	Fxa7Bg202796	7B	21327337	21329825	−		At3g49055-like	Uncharacterized protein At3g49055 [Arabidopsis thaliana]		not classified	Uncharacterized protein At3g49055	none
217	Fxa7Bg202797.1	Fxa7Bg202797	7B	21330918	21335669	+	Kinases Modulating Immunity	U-box domain-containing protein	U-box domain-containing protein 32	(1 of 4) PTHR27003:SF1 - U-BOX DOMAIN-CONTAINING PROTEIN 32	E3 ubiquitin protein ligase *(PUB32) & EC_2.7 transferase transferring phosphorus-containing group	u box domain containing protein isoform	U-box domain-containing protein 32
218	Fxa7Bg202798.1	Fxa7Bg202798	7B	21336613	21340867	+	Zinc finger-C2H2 type	zinc finger		(1 of 2) PTHR36055//PTHR36055:SF1 - FAMILY NOT NAMED // C2H2-LIKE ZINC FINGER PROTEIN	not classified	c2h2 type domain containing protein	none
219	Fxa7Bg202799.1	Fxa7Bg202799	7B	21341796	21344008	+					not classified	c2h2 type domain containing protein	none
220	Fxa7Bg202800.1	Fxa7Bg202800	7B	21344988	21347683	−	SKP1	Belongs to the SKP1 family	SKP1-like protein 21	(1 of 4) PTHR11165//PTHR11165:SF61 - SKP1 // SUBFAMILY NOT NAMED	ASK-type linker component of SCF E3 ubiquitin ligase complexes	skp domain containing protein	SKP1-like protein 21
221	Fxa7Bg202801.1	Fxa7Bg202801	7B	21350478	21351604	−	Kinases Modulating Immunity	Belongs to the protein kinase superfamily	Cyclin-dependent kinase F-1	(1 of 5) PTHR24056:SF171 - CYCLIN-DEPENDENT KINASE 20	not classified	protein kinase domain containing	Cyclin-dependent kinase F-1
222	Fxa7Bg202802.1	Fxa7Bg202802	7B	21350603	21351130	+					not classified	protein kinase domain containing	none
223	Fxa7Bg202803.1	Fxa7Bg202803	7B	21352411	21355398	+		Belongs to the short-chain dehydrogenases reductases (SDR) family	Short-chain dehydrogenase TIC 32, chloroplastic	(1 of 44) 1.1.1.330 - Very-long-chain 3-oxoacyl-CoA reductase / Very-long-chain beta-ketoacyl-CoA reductase	component *(Tic32) of inner envelope TIC translocation system	short chain dehydrogenase tic 32 chloroplas	Short-chain dehydrogenase TIC 32, chloroplastic
315	Fxa7Bg202895.1	Fxa7Bg202895	7B	21786351	21788989	+	RLK	inactive receptor kinase	Probable inactive receptor kinase At4g23740	(1 of 37) IPR000719//IPR001611//IPR002290//IPR011009//IPR013210//IPR020635 - Protein kinase domain // Leucine-rich repeat // Serine/threonine/dual specificity protein kinase, catalytic domain // Protein kinase-like domain // Leucine-rich repeat-containing N-terminal, plant-type // Tyrosine-protein kinase, catalytic domain	LRR-III protein kinase & EC_2.7 transferase transferring phosphorus-containing group	protein kinase domain containing	Probable inactive receptor kinase At4g23740
158	Fxa7Bg202738.1	Fxa7Bg202738	7B	21071372	21073690	+	RLP	Leucine-rich repeat receptor protein kinase	Leucine-rich repeat receptor protein kinase EMS1	(1 of 4) PTHR27000:SF106 - LEUCINE-RICH REPEAT RECEPTOR PROTEIN KINASE EXS	not classified	serine threonine protein kinase domain containing	Leucine-rich repeat receptor protein kinase EMS1
226	Fxa7Bg202806.1	Fxa7Bg202806	7B	21369458	21371745	−		Transporter		(1 of 4) PTHR10283//PTHR10283:SF94 - SOLUTE CARRIER FAMILY 13 MEMBER // SUBFAMILY NOT NAMED	putative silicon efflux transporter *(LSI2)	citmhs domain containing protein	Silicon efflux transporter LSI2
227	Fxa7Bg202807.1	Fxa7Bg202807	7B	21375035	21377841	−		Hydroxyproline-rich glycoprotein family protein	Uncharacterized protein At1g76660 [Arabidopsis thaliana]		not classified	proline rich receptor protein kinase perk	Uncharacterized protein At1g76660
228	Fxa7Bg202808.1	Fxa7Bg202808	7B	21384302	21386281	+		Sec-independent protein translocase protein TATB	Sec-independent protein translocase protein TATB, chloroplastic	(1 of 4) PTHR33162:SF3 - SEC-INDEPENDENT PROTEIN TRANSLOCASE PROTEIN TATB, CHLOROPLASTIC	component *(cpTatB) of thylakoid membrane Tat translocation system & protein involved in PS-II assembly *(HCF106)	sp tatb sec independent protein translocase tatb chloroplastic	Sec-independent protein translocase protein TATB, chloroplastic
229	Fxa7Bg202809.1	Fxa7Bg202809	7B	21386969	21388861	−	F box domain containing protein	Protein of unknown function (DUF295)	F-box protein SKIP23	(1 of 756) PF00646 - F-box domain (F-box)	not classified	f box domain containing protein	none
230	Fxa7Bg202810.2	Fxa7Bg202810	7B	21390892	21392793	−		BAHD acyltransferase	BAHD acyltransferase DCR	(1 of 4) PTHR31896//PTHR31896:SF4 - FAMILY NOT NAMED // BAHD ACYLTRANSFERASE DCR	EC_2.3 acyltransferase	bahd acyltransferase dcr	BAHD acyltransferase DCR
231	Fxa7Bg202811.1	Fxa7Bg202811	7B	21391415	21392054	+					EC_2.3 acyltransferase	bahd acyltransferase dcr	BAHD acyltransferase DCR
232	Fxa7Bg202812.1	Fxa7Bg202812	7B	21396861	21398090	−		UPF0496 protein	UPF0496 protein At3g49070 [Arabidopsis thaliana]	(1 of 30) PF05055 - Protein of unknown function (DUF677) (DUF677)	not classified	upf protein	UPF0496 protein At3g49070
233	Fxa7Bg202813.1	Fxa7Bg202813	7B	21399336	21402049	+		ubiE/COQ5 methyltransferase family	rRNA 2'-O-methyltransferase fibrillarin 2	(1 of 1) KOG1596 - Fibrillarin and related nucleolar RNA-binding proteins	methyltransferase component *(Nop1/fibrillarin) of snoRNP rRNA methylation complex	fibrillarin rrna 2 o methyltransferase	rRNA 2'-O-methyltransferase fibrillarin 2
234	Fxa7Bg202814.1	Fxa7Bg202814	7B	21404941	21405907	−		Protein TRANSPARENT TESTA 12-like	Protein DETOXIFICATION 34	(1 of 5) PTHR11206//PTHR11206:SF152 - MULTIDRUG RESISTANCE PROTEIN // MATE EFFLUX FAMILY PROTEIN	metabolite transporter *(DTX)	protein detoxification	Protein DETOXIFICATION 35
235	Fxa7Bg202815.1	Fxa7Bg202815	7B	21407996	21425823	−		Belongs to the multi antimicrobial extrusion (MATE) (TC 2.A.66.1) family	Protein DETOXIFICATION 34	(1 of 14) PTHR11206:SF109 - MATE EFFLUX FAMILY PROTEIN	metabolite transporter *(DTX)	protein detoxification	Protein DETOXIFICATION 34
236	Fxa7Bg202816.1	Fxa7Bg202816	7B	21429374	21430911	−		Belongs to the multi antimicrobial extrusion (MATE) (TC 2.A.66.1) family	Protein DETOXIFICATION 35	(1 of 1) IPR002528//IPR016166 - Multi antimicrobial extrusion protein // FAD-binding, type 2	metabolite transporter *(DTX)	protein detoxification	Protein DETOXIFICATION 35
237	Fxa7Bg202817.1	Fxa7Bg202817	7B	21442622	21443214	−					not classified	gras transcription factor	none
238	Fxa7Bg202818.1	Fxa7Bg202818	7B	21443345	21444193	+		Belongs to the GRAS family	Scarecrow-like protein 8	(1 of 2) PTHR31636//PTHR31636:SF4 - FAMILY NOT NAMED // SCARECROW-LIKE PROTEIN 8	GRAS transcription factor	scarecrow transcription factor	Scarecrow-like protein 8
239	Fxa7Bg202819.1	Fxa7Bg202819	7B	21447960	21448960	−		ethylene-responsive transcription factor			not classified	none
240	Fxa7Bg202820.1	Fxa7Bg202820	7B	21449866	21450094	−					not classified	pentatricopeptide repeat containing protein	none
241	Fxa7Bg202821.1	Fxa7Bg202821	7B	21450843	21455702	+	Pentatricopeptide repeat-containing protein	Pentatricopeptide repeat-containing protein	Pentatricopeptide repeat-containing protein At3g28660 [Arabidopsis thaliana]	(1 of 257) PF12854 - PPR repeat (PPR_1)	not classified	pentatricopeptide repeat containing protein	Pentatricopeptide repeat-containing protein At3g28660
242	Fxa7Bg202822.1	Fxa7Bg202822	7B	21458455	21462381	+				(1 of 4) PTHR34536//PTHR34536:SF2 - FAMILY NOT NAMED // DENTIN SIALOPHOSPHOPROTEIN-RELATED PROTEIN	not classified	aa trna ligase ii domain containing protein	none
243	Fxa7Bg202823.1	Fxa7Bg202823	7B	21463018	21474936	−		Ferric reduction oxidase 4-like	Ferric reduction oxidase 2	(1 of 2) PTHR11972//PTHR11972:SF79 - NADPH OXIDASE // SUBFAMILY NOT NAMED	ferric chelate reductase *(FRO2)	fad binding fr type domain containing protein	Ferric reduction oxidase 2
244	Fxa7Bg202824.1	Fxa7Bg202824	7B	21476704	21481344	−		Protein of unknown function (DUF819)		(1 of 3) PTHR34289:SF2 - SIMILARITY TO UNKNOWN PROTEIN	not classified	fad binding fr type domain containing protein	none
245	Fxa7Bg202825.1	Fxa7Bg202825	7B	21481698	21482373	−		RNA-binding protein	Organelle RRM domain-containing protein 6, chloroplastic	(1 of 786) PF00076 - RNA recognition motif. (a.k.a. RRM, RBD, or RNP domain) (RRM_1)	not classified	organelle rrm domain containing protein 1	none
159	Fxa7Bg202739.1	Fxa7Bg202739	7B	21074307	21075209	+	RLP	Leucine-rich repeat receptor protein kinase	Leucine-rich repeat receptor protein kinase EMS1	(1 of 574) IPR000719//IPR001245//IPR002290//IPR011009//IPR020635 - Protein kinase domain // Serine-threonine/tyrosine-protein kinase catalytic domain // Serine/threonine/dual specificity protein kinase, catalytic domain // Protein kinase-like domain // Tyrosine-protein kinase, catalytic domain	LRR-Xb protein kinase & EC_2.7 transferase transferring phosphorus-containing group	lrr receptor serine threonine protein kinase	Leucine-rich repeat receptor protein kinase EMS1
247	Fxa7Bg202827.1	Fxa7Bg202827	7B	21492424	21495536	+		deSI-like protein	DeSI-like protein At4g17486 [Arabidopsis thaliana]	(1 of 31) KOG0324 - Uncharacterized conserved protein	deubiquitinase *(PICI1)	pppde domain containing protein	DeSI-like protein At4g17486
248	Fxa7Bg202828.1	Fxa7Bg202828	7B	21496029	21503281	−		Mur ligase family, catalytic domain			not classified	udp n acetylmuramate l aaie igase	none
249	Fxa7Bg202829.1	Fxa7Bg202829	7B	21499297	21500280	+		septum site-determining protein minD homolog	Septum site-determining protein minD homolog, chloroplastic	(1 of 4) K03609 - septum site-determining protein MinD (minD)	plastid division FtsZ assembly factor *(MinD)	septum site determining protein mind	Septum site-determining protein minD homolog, chloroplastic
250	Fxa7Bg202830.1	Fxa7Bg202830	7B	21506283	21507988	−		Belongs to the sterol desaturase family	Beta-carotene 3-hydroxylase 1, chloroplastic	(1 of 5) K15746 - beta-carotene 3-hydroxylase (crtZ)	carotenoid beta ring hydroxylase	beta carotene 3 hydroxylase 1	Beta-carotene hydroxylase 2, chloroplastic
251	Fxa7Bg202831.1	Fxa7Bg202831	7B	21510404	21513012	−		DDE superfamily endonuclease		(1 of 1) PTHR22930//PTHR22930:SF33//PTHR32175//PTHR32175:SF0 - UNCHARACTERIZED // SUBFAMILY NOT NAMED // FAMILY NOT NAMED // P-LOOP CONTAINING NUCLEOSIDE TRIPHOSPHATE HYDROLASE FAMILY PROTEIN	not classified	dde tnp domain containing protein	none
252	Fxa7Bg202832.1	Fxa7Bg202832	7B	21513375	21514274	+	Chitinase activity	Belongs to the glycosyl hydrolase 18 family	Acidic endochitinase	(1 of 8) PTHR11177//PTHR11177:SF158 - CHITINASE // SUBFAMILY NOT NAMED	acidic chitinase *(CHIA)	chitinase	Hevamine-A
253	Fxa7Bg202833.1	Fxa7Bg202833	7B	21514911	21516796	−	Kinases Modulating Immunity	Serine threonine-protein kinase	Probable serine/threonine-protein kinase At1g01540 [Arabidopsis thaliana]	(1 of 574) IPR000719//IPR001245//IPR002290//IPR011009//IPR020635 - Protein kinase domain // Serine-threonine/tyrosine-protein kinase catalytic domain // Serine/threonine/dual specificity protein kinase, catalytic domain // Protein kinase-like domain // Tyrosine-protein kinase, catalytic domain	RLCK-V receptor-like protein kinase & EC_2.7 transferase transferring phosphorus-containing group	protein kinase domain containing	Probable serine/threonine-protein kinase At1g01540
254	Fxa7Bg202834.1	Fxa7Bg202834	7B	21517080	21520024	−		Glutaminyl-peptide	Glutaminyl-peptide cyclotransferase	(1 of 3) 2.3.2.5 - Glutaminyl-peptide cyclotransferase / Glutaminyl-tRNA cyclotransferase	glutamine cyclotransferase *(QCT)	glutaminyl peptide cyclotransferase	Glutaminyl-peptide cyclotransferase
255	Fxa7Bg202835.1	Fxa7Bg202835	7B	21525161	21534337	+	Heat shock protein	Heat shock protein	Heat shock protein 90-1	(1 of 8) PTHR11528:SF53 - HEAT SHOCK PROTEIN 90-1	chaperone *(Hsp90)	heat shock protein hsp 90 alpha	Heat shock protein 83
256	Fxa7Bg202836.1	Fxa7Bg202836	7B	21526183	21527607	−	Heat shock protein				chaperone *(Hsp90)	heat shock protein hsp 90	Heat shock protein 83
257	Fxa7Bg202837.1	Fxa7Bg202837	7B	21534578	21535333	−		40s ribosomal protein			not classified	s10 plectin domain containing protein	none
258	Fxa7Bg202838.1	Fxa7Bg202838	7B	21548103	21553495	+					regulatory protein *(CBE1) involved in translation initiation	none
259	Fxa7Bg202839.1	Fxa7Bg202839	7B	21548810	21550068	−		WLM domain		(1 of 419) IPR029071 - Ubiquitin-related domain	not classified	ubiquitin and wlm domain containing	none
260	Fxa7Bg202840.1	Fxa7Bg202840	7B	21555547	21558085	−		Transcription factor ASG4-like	Protein REVEILLE 6 [Arabidopsis thaliana]	(1 of 8) PTHR12802//PTHR12802:SF48 - SWI/SNF COMPLEX-RELATED // SUBFAMILY NOT NAMED	transcriptional activator *(REVEILLE) of circadian clock & REVEILLE-type transcription factor	hth myb domain containing protein	Protein REVEILLE 6
261	Fxa7Bg202841.1	Fxa7Bg202841	7B	21562958	21563717	−		NADH-ubiquinone reductase complex 1 MLRQ subunit		(1 of 17) PF06522 - NADH-ubiquinone reductase complex 1 MLRQ subunit (B12D)	not classified	of protein arginine n methyltrasferase	none
262	Fxa7Bg202842.1	Fxa7Bg202842	7B	21565774	21566279	+		FK506-binding protein	Heavy metal-associated isoprenylated plant protein 39	(1 of 8) PTHR22814//PTHR22814:SF77 - COPPER TRANSPORT PROTEIN ATOX1-RELATED // HEAVY-METAL-ASSOCIATED DOMAIN-CONTAINING PROTEIN	not classified	hma domain containing protein	none
263	Fxa7Bg202843.1	Fxa7Bg202843	7B	21568069	21568824	−		PAM68-like	Protein PAM68, chloroplastic	(1 of 8) PF11947 - Protein of unknown function (DUF3464) (DUF3464)	protein involved in PS-II assembly *(PAM68)	cnnm transmembrane domain containing protein	Uncharacterized protein PAM68-like
264	Fxa7Bg202844.1	Fxa7Bg202844	7B	21569904	21572815	−		DUF21 domain-containing protein	DUF21 domain-containing protein At4g14230	(1 of 6) PTHR12064//PTHR12064:SF36 - ANCIENT CONSERVED DOMAIN PROTEIN-RELATED // SUBFAMILY NOT NAMED	magnesium cation transporter *(MGR)	cnnm transmembrane domain containing protein	Putative DUF21 domain-containing protein At1g03270
265	Fxa7Bg202845.1	Fxa7Bg202845	7B	21575948	21589227	−		DUF21 domain-containing protein	DUF21 domain-containing protein At5g52790	(1 of 6) PTHR12064//PTHR12064:SF36 - ANCIENT CONSERVED DOMAIN PROTEIN-RELATED // SUBFAMILY NOT NAMED	magnesium cation transporter *(MGR)	cnnm transmembrane domain containing protein	DUF21 domain-containing protein At5g52790
266	Fxa7Bg202846.1	Fxa7Bg202846	7B	21583967	21593068	+					not classified	none
267	Fxa7Bg202847.1	Fxa7Bg202847	7B	21593664	21597415	+		DNA-directed primase polymerase		(1 of 3) PF03121 - Herpesviridae UL52/UL70 DNA primase (Herpes_UL52)	multifunctional DNA primase and DNA polymerase *(PrimPol)	dna directed primase polymerase protein	none
268	Fxa7Bg202848.1	Fxa7Bg202848	7B	21601160	21601870	−					not classified	none
269	Fxa7Bg202849.1	Fxa7Bg202849	7B	21605545	21606546	+		Ornithine cyclodeaminase/mu-crystallin family	Protein SAR DEFICIENT 4	(1 of 4) 1.5.1.25 - Thiomorpholine-carboxylate dehydrogenase / Ketimine reductase	cyclodeaminase *(SARD4)	delta 1 pyrroline carboxylate reductase	Protein SAR DEFICIENT 4
270	Fxa7Bg202850.1	Fxa7Bg202850	7B	21606973	21610801	−	Pentatricopeptide repeat-containing protein	At3g49140-like	Uncharacterized protein At3g49140 [Arabidopsis thaliana]	(1 of 4) PTHR13343:SF13 - PENTATRICOPEPTIDE REPEAT-CONTAINING PROTEIN-LIKE PROTEIN	not classified	pentatricopeptide repeat ppr superfamily protein	Uncharacterized protein At3g49140
271	Fxa7Bg202851.1	Fxa7Bg202851	7B	21610978	21612500	+	Pentatricopeptide repeat-containing protein	Pentatricopeptide repeat-containing protein	Pentatricopeptide repeat-containing protein At4g21190	(1 of 1470) PF01535 - PPR repeat (PPR)	not classified	pentatricopeptide repeat containing protein	Pentatricopeptide repeat-containing protein At4g21190
272	Fxa7Bg202852.1	Fxa7Bg202852	7B	21613287	21617278	−		posttranslational protein targeting to membrane, translocation	DnaJ protein ERDJ2A	(1 of 4) K09540 - translocation protein SEC63 (SEC63, DNAJC23)	accessory component *(Sec63) of co-translational insertion system	dnaj sec containing protein	DnaJ protein ERDJ2A
273	Fxa7Bg202853.1	Fxa7Bg202853	7B	21618993	21621793	+		Tic22-like family		(1 of 10) PF04278 - Tic22-like family (Tic22)	not classified	tic family protein	none
274	Fxa7Bg202854.1	Fxa7Bg202854	7B	21625600	21626493	+		Ribonuclease H protein			not classified	zf cchc 4 domain containing protein	none
92	Fxa7Bg202672.1	Fxa7Bg202672	7B	20593867	20606829	+	TIR-NB-ARC-LRR-WRKY/(TIR-NLR)	TMV resistance protein N-like	Disease resistance protein RPS4	(1 of 2) PF00004//PF03106//PF07725//PF13676//PF13855 - ATPase family associated with various cellular activities (AAA) (AAA) // WRKY DNA -binding domain (WRKY) // Leucine Rich Repeat (LRR_3) // TIR domain (TIR_2) // Leucine rich repeat (LRR_8)	effector receptor *(NLR) & transcription factor *(WRKY)	arath disease resistance protein rps	Disease resistance-like protein DSC1
276	Fxa7Bg202856.1	Fxa7Bg202856	7B	21632637	21634441	+		U-box domain-containing protein		(1 of 4) PTHR22849//PTHR22849:SF35 - WDSAM1 PROTEIN // SUBFAMILY NOT NAMED	not classified	er membrane protein complex subunit	none
277	Fxa7Bg202857.1	Fxa7Bg202857	7B	21634009	21634673	−	F box domain containing protein	F-box protein At5g07610-like		(1 of 1474) IPR001810 - F-box domain	not classified	none
278	Fxa7Bg202858.1	Fxa7Bg202858	7B	21635006	21636834	+		NADH dehydrogenase ubiquinone 1 alpha subcomplex subunit 5	Probable NADH dehydrogenase [ubiquinone] 1 alpha subcomplex subunit 5, mitochondrial	(1 of 2) PTHR12653:SF0 - NADH DEHYDROGENASE [UBIQUINONE] 1 ALPHA SUBCOMPLEX SUBUNIT 5	component *(NDUFA5/B13) of NADH dehydrogenase alpha subcomplex	wrky domain containing protein	Probable NADH dehydrogenase [ubiquinone] 1 alpha subcomplex subunit 5, mitochondrial
279	Fxa7Bg202859.1	Fxa7Bg202859	7B	21637929	21639184	−		F-box kelch-repeat protein			not classified	none
280	Fxa7Bg202860.1	Fxa7Bg202860	7B	21642153	21645321	+	Immune regulator - SGT1	Protein SGT1 homolog	Protein SGT1 homolog B	(1 of 4) K12795 - suppressor of G2 allele of SKP1 (SUGT1, SGT1)	effector-triggered immunity co-regulator *(SGT1)	protein sgt homolog	Protein SGT1 homolog
281	Fxa7Bg202861.1	Fxa7Bg202861	7B	21646367	21651836	+		UDP-Glycosyltransferase	UDP-glycosyltransferase 88A1 [Arabidopsis thaliana]	(1 of 2) PF00201//PF04099 - UDP-glucoronosyl and UDP-glucosyl transferase (UDPGT) // Sybindin-like family (Sybindin)	EC_2.4 glycosyltransferase & component *(BET5) of TRAPP-I/II/III complex-shared components	udp glycosyltransferase 88a1	UDP-glycosyltransferase 88A1
282	Fxa7Bg202862.1	Fxa7Bg202862	7B	21651021	21651463	−					not classified	udpgt domain containing protein	none
283	Fxa7Bg202863.1	Fxa7Bg202863	7B	21651847	21652776	+		UDP-Glycosyltransferase	UDP-glycosyltransferase 88A1 [Arabidopsis thaliana]	(1 of 2) 2.4.1.170 - Isoflavone 7-O-glucosyltransferase	not classified	udp glycosyltransferase 88a1	none
284	Fxa7Bg202864.1	Fxa7Bg202864	7B	21654155	21655571	+		Belongs to the UDP-glycosyltransferase family	UDP-glycosyltransferase 88A1 [Arabidopsis thaliana]	(1 of 12) PTHR11926//PTHR11926:SF118 - GLUCOSYL/GLUCURONOSYL TRANSFERASES // SUBFAMILY NOT NAMED	EC_2.4 glycosyltransferase	arath udp glycosyltransferase	Anthocyanidin 5,3-O-glucosyltransferase
285	Fxa7Bg202865.1	Fxa7Bg202865	7B	21657829	21663019	+		Late embryogenesis abundant protein	Late embryogenesis abundant protein At1g64065 [Arabidopsis thaliana]	(1 of 159) PF03168 - Late embryogenesis abundant protein (LEA_2)	not classified	lea 2 domain containing protein	none
286	Fxa7Bg202866.1	Fxa7Bg202866	7B	21659136	21661026	−		Late embryogenesis abundant protein	Late embryogenesis abundant protein At1g64065 [Arabidopsis thaliana]	(1 of 159) PF03168 - Late embryogenesis abundant protein (LEA_2)	not classified	lea 2 domain containing protein	none
287	Fxa7Bg202867.1	Fxa7Bg202867	7B	21666411	21667859	−		membrane-associated kinase regulator	Membrane-associated kinase regulator 5 [Arabidopsis thaliana]	(1 of 4) PTHR33929:SF3 - MEMBRANE-ASSOCIATED KINASE REGULATOR 5-RELATED	kinase-regulatory protein *(MAKR2) of auxin perception and signal transduction	membrane associated kinase regulator	none
288	Fxa7Bg202868.1	Fxa7Bg202868	7B	21672806	21674793	+		Reticulon-like protein	Reticulon-like protein B1	(1 of 8) PTHR10994:SF70 - RETICULON-LIKE PROTEIN B4	ER-tubule curvature-inducing protein *(Reticulon)	reticulon protein	Reticulon-like protein B1
289	Fxa7Bg202869.1	Fxa7Bg202869	7B	21675413	21677425	−	F box domain containing protein	f-box protein	F-box protein At5g52880 [Arabidopsis thaliana]	(1 of 4) PTHR20995//PTHR20995:SF21 - FAMILY NOT NAMED // F-BOX FAMILY PROTEIN-RELATED	substrate adaptor of SCF E3 ubiquitin ligase complex	f box domain containing protein	F-box protein At5g52880
290	Fxa7Bg202870.1	Fxa7Bg202870	7B	21677610	21678595	+		f-box protein			not classified	f box domain containing protein	none
291	Fxa7Bg202871.1	Fxa7Bg202871	7B	21678784	21680268	−					not classified	none
292	Fxa7Bg202872.1	Fxa7Bg202872	7B	21682442	21682928	+		L-threonine ammonia-lyase activity		(1 of 76) PF03732 - Retrotransposon gag protein (Retrotrans_gag)	not classified	retrotrans gag domain containing protein	none
293	Fxa7Bg202873.1	Fxa7Bg202873	7B	21683710	21688665	−	AP-ATPase	ATPase family associated with various cellular activities (AAA)	ATPase family AAA domain-containing protein FIGL1	(1 of 4) PTHR23074//PTHR23074:SF98 - AAA ATPASE // SUBFAMILY NOT NAMED	not classified	aaa domain containing protein	ATPase family AAA domain-containing protein FIGL1
294	Fxa7Bg202874.2	Fxa7Bg202874	7B	21696564	21698112	+		S-type anion channel	S-type anion channel SLAH3	(1 of 4) PTHR31269:SF2 - S-TYPE ANION CHANNEL SLAH2-RELATED	anion channel *(SLAC)	s type anion channel lah	S-type anion channel SLAH3
295	Fxa7Bg202875.1	Fxa7Bg202875	7B	21701634	21703153	−		membrane-associated kinase regulator	Probable membrane-associated kinase regulator 6 [Arabidopsis thaliana]	(1 of 4) PTHR34576:SF3 - MEMBRANE-ASSOCIATED KINASE REGULATOR 6-RELATED	not classified	membrane associated kinase regulator	Probable membrane-associated kinase regulator 6
296	Fxa7Bg202876.1	Fxa7Bg202876	7B	21707120	21709335	−			Truncated FRIGIDA-like protein 1	(1 of 65) PF07899 - Frigida-like protein (Frigida)	not classified	frigida protein	none
297	Fxa7Bg202877.1	Fxa7Bg202877	7B	21710702	21714756	+	Immune signalling - WD40	WD repeat-containing protein	COMPASS-like H3K4 histone methylase component WDR5A	(1 of 32) KOG0265 - U5 snRNP-specific protein-like factor and related proteins	not classified	anapc4 wd40 domain containing protein	none
298	Fxa7Bg202878.1	Fxa7Bg202878	7B	21715491	21716644	−					not classified	none
299	Fxa7Bg202879.1	Fxa7Bg202879	7B	21717664	21718563	−		Component of the DNA topoisomerase VI involved in chromatin organization and progression of endoreduplication cycles. Relaxes both positive and negative superturns and exhibits a strong decatenase activity	DNA topoisomerase 6 subunit A	(1 of 1) IPR002815//IPR013048//IPR013049 - Spo11/DNA topoisomerase VI subunit A // Meiotic recombination, Spo11 // Spo11/DNA topoisomerase VI, subunit A, N-terminal	not classified	dna topoisomerase subunit a	DNA topoisomerase 6 subunit A
300	Fxa7Bg202880.1	Fxa7Bg202880	7B	21719004	21724722	+		Belongs to the nucleosome assembly protein (NAP) family	Nucleosome assembly protein 1	(1 of 15) K11279 - nucleosome assembly protein 1-like 1 (NAP1L1, NRP)	histone chaperone *(NAP)	nucleosome assembly protein 1 2	Nucleosome assembly protein 1;1
301	Fxa7Bg202881.1	Fxa7Bg202881	7B	21720212	21721921	−			Uncharacterized protein At5g41620 [Arabidopsis thaliana]		not classified	plectin isoform	Uncharacterized protein At5g41620
302	Fxa7Bg202882.1	Fxa7Bg202882	7B	21726710	21727363	−		Nucleosome assembly protein (NAP)	Nucleosome assembly protein 1		not classified	nucleosome assembly protein 1 2	none
303	Fxa7Bg202883.2	Fxa7Bg202883	7B	21729045	21737298	−		Protein timeless homolog		(1 of 3) K03155 - timeless (TIMELESS)	not classified	timeless domain containing protein	none
304	Fxa7Bg202884.1	Fxa7Bg202884	7B	21738793	21742114	+		Belongs to the pyruvate kinase family	Plastidial pyruvate kinase 2	(1 of 4) PTHR11817:SF2 - PLASTIDIAL PYRUVATE KINASE 2	pyruvate kinase *PKP1) & plastidial pyruvate kinase & EC_2.7 transferase transferring phosphorus-containing group	plastidial pyruvate kinase 1	Plastidial pyruvate kinase 2
305	Fxa7Bg202885.1	Fxa7Bg202885	7B	21747450	21748367	−	Chitinase activity	Belongs to the glycosyl hydrolase 18 family	Acidic endochitinase	(1 of 5) 3.2.1.14//3.2.1.17 - Chitinase / Poly-beta-glucosaminidase // Lysozyme / Muramidase	acidic chitinase *(CHIA)	chitinase protein	Acidic endochitinase
306	Fxa7Bg202886.2	Fxa7Bg202886	7B	21749424	21753116	−				(1 of 4) IPR026153 - Treslin	not classified	deaminase domain protein	none
307	Fxa7Bg202887.1	Fxa7Bg202887	7B	21753765	21755651	+		Protein of unknown function (DUF3143)		(1 of 3) PF11341 - Protein of unknown function (DUF3143) (DUF3143)	not classified	duf 3143 family protein	none
308	Fxa7Bg202888.1	Fxa7Bg202888	7B	21756553	21763488	−					not classified	none
309	Fxa7Bg202889.1	Fxa7Bg202889	7B	21763770	21764204	+		Binds to the signal sequence of presecretory protein when they emerge from the ribosomes and transfers them to TRAM (translocating chain-associating membrane protein)	Signal recognition particle subunit SRP54 3	(1 of 2) IPR000897//IPR027417 - Signal recognition particle, SRP54 subunit, GTPase domain // P-loop containing nucleoside triphosphate hydrolase	not classified	signal recognition particle kda protein	Signal recognition particle subunit SRP54 3
310	Fxa7Bg202890.1	Fxa7Bg202890	7B	21765903	21767176	+		The proteasome is a multicatalytic proteinase complex which is characterized by its ability to cleave peptides with Arg, Phe, Tyr, Leu, and Glu adjacent to the leaving group at neutral or slightly basic pH		(1 of 14) IPR001353//IPR029055 - Proteasome, subunit alpha/beta // Nucleophile aminohydrolases, N-terminal	not classified	proteasome subunit beta type	none
311	Fxa7Bg202891.1	Fxa7Bg202891	7B	21771289	21773319	−					not classified	glycos trans 3n domain containing protein	none
312	Fxa7Bg202892.1	Fxa7Bg202892	7B	21774132	21777960	+		Belongs to the glycosyltransferase 31 family	Hydroxyproline O-galactosyltransferase HPGT1	(1 of 7) PTHR11214//PTHR11214:SF7 - BETA-1,3-N-ACETYLGLUCOSAMINYLTRANSFERASE // SUBFAMILY NOT NAMED	hydroxyproline-O-galactosyltransferase *(HPGT) & hydroxyproline-O-galactosyltransferase *(HPGT)	hexosyltransferase	Hydroxyproline O-galactosyltransferase HPGT1
313	Fxa7Bg202893.1	Fxa7Bg202893	7B	21778939	21780170	−	Ubiquitin-associated protein			(1 of 9) IPR009060//IPR015940 - UBA-like // Ubiquitin-associated domain	not classified	uba domain containing protein	none
314	Fxa7Bg202894.1	Fxa7Bg202894	7B	21780917	21783824	−		BED zinc finger		(1 of 4) PTHR32166//PTHR32166:SF17 - FAMILY NOT NAMED // HAT FAMILY DIMERIZATION DOMAIN-CONTAINING PROTEIN	not classified	bed type domain containing protein	none
275	Fxa7Bg202855.1	Fxa7Bg202855	7B	21627852	21629306	+	WRKY	WRKY transcription factor	Disease resistance protein RRS1	(1 of 4) PTHR32096:SF22 - WRKY TRANSCRIPTION FACTOR 27-RELATED	transcription factor *(WRKY)	wrky domain containing protein	Probable WRKY transcription factor 27
316	Fxa7Bg202896.1	Fxa7Bg202896	7B	21789072	21790838	−		heavy chain		(1 of 4) PF06017 - Unconventional myosin tail, actin- and lipid-binding (Myosin_TH1)	not classified	th domain containing protein	none
317	Fxa7Bg202897.1	Fxa7Bg202897	7B	21791435	21793894	+	Ubiquitin-associated protein	protein modification by small protein conjugation	Ubiquitin-conjugating enzyme E2 10	(1 of 36) K06689 - ubiquitin-conjugating enzyme E2 D/E (UBE2D_E, UBC4, UBC5)	E2 MUB ubiquitin-conjugating enzyme	ubiquitin conjugating enzyme e2 16	Ubiquitin-conjugating enzyme E2 10
318	Fxa7Bg202898.1	Fxa7Bg202898	7B	21794495	21795066	−					not classified	none
319	Fxa7Bg202899.1	Fxa7Bg202899	7B	21804553	21805641	+	Ethylene-responsive transcription factor	Transcription factor	Ethylene-responsive transcription factor CRF4	(1 of 11) PTHR31194//PTHR31194:SF16 - SHN SHINE , DNA BINDING / TRANSCRIPTION FACTOR // SUBFAMILY NOT NAMED	transcription factor *(CRF) & subgroup ERF-VI transcription factor	ethylene responsive transcription factor erf	Ethylene-responsive transcription factor CRF4
320	Fxa7Bg202900.1	Fxa7Bg202900	7B	21816256	21818749	−		Plastid division protein	Plastid division protein PDV1	(1 of 4) PTHR33600:SF4 - PLASTID DIVISION PROTEIN PDV1	plastid division ARC5-recruitment factor *(PDV)	plastid division protein pdv	Plastid division protein PDV1
321	Fxa7Bg202901.1	Fxa7Bg202901	7B	21822120	21825037	+		Belongs to the mitochondrial carrier (TC 2.A.29) family	Mitochondrial carrier protein MTM1	(1 of 1) KOG0756//KOG0759//KOG0761 - Mitochondrial tricarboxylate/dicarboxylate carrier proteins // Mitochondrial oxoglutarate/malate carrier proteins // Mitochondrial carrier protein CGI-69	manganese trafficking protein *(MTM) & manganese trafficking protein *(MTM)	mitochondrial carrier protein mtm	Mitochondrial carrier protein MTM1
322	Fxa7Bg202902.1	Fxa7Bg202902	7B	21825834	21826448	−		Arabinogalactan peptide	Arabinogalactan protein 20	(1 of 7) PTHR33374//PTHR33374:SF2 - FAMILY NOT NAMED // ARABINOGALACTAN PEPTIDE 22-RELATED	not classified	arabinogalactan protein	none
323	Fxa7Bg202903.1	Fxa7Bg202903	7B	21827308	21829591	−					not classified	protein iws	none
324	Fxa7Bg202904.1	Fxa7Bg202904	7B	21830793	21834306	+		Dihydrofolate synthetase	Dihydrofolate synthetase	(1 of 4) 6.3.2.12 - Dihydrofolate synthase / H(2)-folate synthetase	dihydrofolate synthetase & EC_6.3 ligase forming carbon-nitrogen bond	dihydrofolate synthase folylpolyglutamate	Dihydrofolate synthetase
325	Fxa7Bg202905.1	Fxa7Bg202905	7B	21840612	21842538	+		Transcription factor	Transcription factor SPEECHLESS	(1 of 4) PTHR11514:SF58 - TRANSCRIPTION FACTOR SPEECHLESS	transcriptional regulator *(SPEECHLESS) involved in stomata formation & bHLH class-Ia transcription factor	bhlh domain containing protein	Transcription factor SPEECHLESS
326	Fxa7Bg202906.1	Fxa7Bg202906	7B	21846509	21847402	+		Protein of unknown function (DUF1635)		(1 of 13) PTHR33431//PTHR33431:SF2 - FAMILY NOT NAMED // GB|AAD24366.1	not classified	tox high mobility group box family member 4 a	none
327	Fxa7Bg202907.1	Fxa7Bg202907	7B	21847812	21849201	−	WRKY	WRKY transcription factor	Disease resistance protein RRS1	(1 of 238) PF03106 - WRKY DNA -binding domain (WRKY)	transcription factor *(WRKY)	wrky domain containing protein	Probable WRKY transcription factor 53
328	Fxa7Bg202908.1	Fxa7Bg202908	7B	21858098	21860303	+		RNA polymerase sigma factor sigE, chloroplastic	RNA polymerase sigma factor sigE, chloroplastic/mitochondrial	(1 of 6) K03093 - RNA polymerase sigma factor (SIGMA70)	Sigma transcription initiation factor *(SIG1)	rna polymerase sigma factor siga	RNA polymerase sigma factor sigE, chloroplastic/mitochondrial
329	Fxa7Bg202909.1	Fxa7Bg202909	7B	21860798	21863916	−		transcription factor	Transcription factor TRY	(1 of 10) PTHR10641//PTHR10641:SF620 - MYB-LIKE DNA-BINDING PROTEIN MYB // SUBFAMILY NOT NAMED	R3-MYB transcription factor	myb transcription factor	Transcription factor TRY
330	Fxa7Bg202910.1	Fxa7Bg202910	7B	21865460	21866415	−		Sucrose transport protein			not classified	none
331	Fxa7Bg202911.1	Fxa7Bg202911	7B	21869431	21870717	+		Mediates both low-affinity uptake and efflux of sugar across the membrane	Bidirectional sugar transporter SWEET3	(1 of 4) PTHR10791//PTHR10791:SF28 - RAG1-ACTIVATING PROTEIN 1 // BIDIRECTIONAL SUGAR TRANSPORTER SWEET3	sugar efflux transporter *(SWEET)	bidirectional sugar transporter sweet	Bidirectional sugar transporter SWEET3
332	Fxa7Bg202912.1	Fxa7Bg202912	7B	21871953	21873821	+					not classified	polypyrimidine tract binding protein	none
333	Fxa7Bg202913.1	Fxa7Bg202913	7B	21878718	21882543	+		Phosphoribosylamine--glycine ligase	Phosphoribosylamine--glycine ligase, chloroplastic	(1 of 3) K01945 - phosphoribosylamine--glycine ligase (purD)	glycinamide RN synthetase *(GARS) & RNA splicing factor *(PTB) & EC_6.3 ligase forming carbon-nitrogen bond	phosphoribosylamine glycine ligase	Phosphoribosylamine--glycine ligase, chloroplastic
334	Fxa7Bg202914.1	Fxa7Bg202914	7B	21883978	21885574	+		Polypyrimidine tract-binding protein homolog	Polypyrimidine tract-binding protein homolog 2 [Arabidopsis thaliana]	(1 of 9) PTHR24012:SF386 - PHRAGMOPLASTIN INTERACTING PROTEIN 1	not classified	rrm 8 domain containing protein	Polypyrimidine tract-binding protein homolog 2
335	Fxa7Bg202915.1	Fxa7Bg202915	7B	21886397	21888267	−		Abscisic acid receptor	Abscisic acid receptor PYL8	(1 of 6) PTHR31213//PTHR31213:SF12 - FAMILY NOT NAMED // ABSCISIC ACID RECEPTOR PYL10-RELATED	receptor component *(PYL/RCAR) of cytoplasm-localized abscisic acid receptor complex	abscisic acid receptor pyl protein	Abscisic acid receptor PYL8
336	Fxa7Bg202916.1	Fxa7Bg202916	7B	21891913	21902139	−		Removes the phosphate from trehalose 6-phosphate to produce free trehalose	Probable trehalose-phosphate phosphatase D	(1 of 7) PTHR10788//PTHR10788:SF39 - TREHALOSE-6-PHOSPHATE SYNTHASE // SUBFAMILY NOT NAMED	trehalose-6-phosphate phosphatase	trehalose 6 phosphate phosphatase	Probable trehalose-phosphate phosphatase D
337	Fxa7Bg202917.1	Fxa7Bg202917	7B	21905626	21908598	+		Plant protein 1589 of unknown function (A_thal_3526)		(1 of 22) 3.4.17.23 - Angiotensin-converting enzyme 2 / Angiotensin converting enzyme-2	not classified	binding domain containing protein	none
338	Fxa7Bg202918.1	Fxa7Bg202918	7B	21909896	21913147	−		phosphatase 2c	Probable protein phosphatase 2C 76	(1 of 4) PTHR13832:SF223 - PROTEIN PHOSPHATASE 2C 76-RELATED	clade F phosphatase	protein serine threonine phosphatase	Probable protein phosphatase 2C 76
339	Fxa7Bg202919.1	Fxa7Bg202919	7B	21915845	21919261	+	CNGC	Cyclic nucleotide-gated ion channel 1-like	Cyclic nucleotide-gated ion channel 1	(1 of 68) K05391 - cyclic nucleotide gated channel, other eukaryote (CNGF)	cyclic nucleotide-gated cation channel *(CNGC)	cyclic nucleotide binding domain containing protein	Cyclic nucleotide-gated ion channel 1
340	Fxa7Bg202920.1	Fxa7Bg202920	7B	21920580	21921034	+		Cyclic nucleotide-gated ion channel 1-like			not classified	none
341	Fxa7Bg202921.1	Fxa7Bg202921	7B	21923231	21924388	+		B3 domain-containing protein	B3 domain-containing protein At2g31420 [Arabidopsis thaliana]	(1 of 11) IPR005508//IPR015300 - B3 domain-containing protein // DNA-binding pseudobarrel domain	not classified	b3 domain containing protein	none
342	Fxa7Bg202922.1	Fxa7Bg202922	7B	21927213	21927826	+		RWP-RK domain	Protein RKD4	(1 of 3) PTHR10270//PTHR10270:SF230 - SOX TRANSCRIPTION FACTOR // SUBFAMILY NOT NAMED	RKD transcription factor & germ cell differentiation factor *(RKD)	rwp rk domain containing protein	Protein RKD4
343	Fxa7Bg202923.1	Fxa7Bg202923	7B	21928399	21929786	−		At4g00950-like	Uncharacterized protein At4g00950 [Arabidopsis thaliana]		not classified	wall associated receptor kinase	none
344	Fxa7Bg202924.1	Fxa7Bg202924	7B	21932561	21935564	−				(1 of 3) PTHR21596//PTHR21596:SF19 - RIBONUCLEASE P SUBUNIT P38 // EMB|CAB82814.1	not classified	cast family member isoform x1	none
345	Fxa7Bg202925.1	Fxa7Bg202925	7B	21937951	21940427	+		PP2A regulatory subunit	PP2A regulatory subunit TAP46	(1 of 3) PTHR10933:SF9 - LD07294P	TOR-dependent regulatory protein *(TAP46) of protein phosphatase complex	pp2a regulatory subunit tap	PP2A regulatory subunit TAP46
346	Fxa7Bg202926.1	Fxa7Bg202926	7B	21942665	21943248	−		ABC transporter C family member	ABC transporter C family member 10	(1 of 12) PTHR24223:SF192 - ABC TRANSPORTER C FAMILY MEMBER 10	not classified	abc type xenobiotic transporter	ABC transporter C family member 10
347	Fxa7Bg202927.1	Fxa7Bg202927	7B	21943651	21945829	+	F box domain containing protein	A Receptor for Ubiquitination Targets	F-box protein At5g49610 [Arabidopsis thaliana]	(1 of 1474) IPR001810 - F-box domain	not classified	f box domain containing protein	none
348	Fxa7Bg202928.1	Fxa7Bg202928	7B	21946354	21948628	−					not classified	f box domain containing protein	none
349	Fxa7Bg202929.1	Fxa7Bg202929	7B	21955731	21956304	−	F box domain containing protein	unfolded protein binding	Putative F-box protein At5g42430 [Arabidopsis thaliana]	(1 of 201) PF12937 - F-box-like (F-box-like)	not classified	f box domain containing protein	none
350	Fxa7Bg202930.1	Fxa7Bg202930	7B	21961934	21962785	−	Vesicle assocoated membrane protein	VAMP-like protein	Phytolongin Phyl2.2 [Arabidopsis thaliana]	(1 of 4) PTHR21136//PTHR21136:SF93 - SNARE PROTEINS // VESICLE-ASSOCIATED MEMBRANE PROTEIN-LIKE PROTEIN	non-SNARE-type phytolongin	longin domain containing protein	Phytolongin Phyl2.2
351	Fxa7Bg202931.1	Fxa7Bg202931	7B	21964583	21968261	−		Belongs to the glycosyltransferase 1 family. Bacterial plant glycogen synthase subfamily	Starch synthase 1, chloroplastic/amyloplastic	(1 of 3) PTHR12526//PTHR12526:SF17//PTHR12526:SF337 - GLYCOSYLTRANSFERASE // STARCH SYNTHASE 1, CHLOROPLASTIC/AMYLOPLASTIC // STARCH SYNTHASE 2, CHLOROPLASTIC/AMYLOPLASTIC	starch synthase *(SS1) & EC_2.4 glycosyltransferase	soluble starch synthase 2 1 chloroplastic amyloplastic	Starch synthase 1, chloroplastic/amyloplastic
352	Fxa7Bg202932.1	Fxa7Bg202932	7B	21975691	21976459	+					not classified	none
353	Fxa7Bg202933.1	Fxa7Bg202933	7B	21977265	21978386	+					not classified	none
354	Fxa7Bg202934.1	Fxa7Bg202934	7B	21978949	21981503	−		IQ-DOMAIN 1-like	Protein IQ-DOMAIN 21	(1 of 4) PTHR32295//PTHR32295:SF33 - FAMILY NOT NAMED // PROTEIN IQ-DOMAIN 21	not classified	protein iq domain	Protein IQ-DOMAIN 21
355	Fxa7Bg202935.1	Fxa7Bg202935	7B	21988720	21990033	−					not classified	none
356	Fxa7Bg202936.1	Fxa7Bg202936	7B	21990871	21995232	+		gamma-irradiation and mitomycin c induced	Structural maintenance of chromosomes flexible hinge domain-containing protein GMI1		not classified	quality protein structural maintenance of chromosomes flexible hinge domain containing gmi	Structural maintenance of chromosomes flexible hinge domain-containing protein GMI1
357	Fxa7Bg202937.1	Fxa7Bg202937	7B	21997475	22000333	+		gamma-irradiation and mitomycin c induced	Protein DEFECTIVE IN MERISTEM SILENCING 3		component *(DMS3) of DNA methylation accessory complex	protein defective in meristem silencg	Protein DEFECTIVE IN MERISTEM SILENCING 3
358	Fxa7Bg202938.1	Fxa7Bg202938	7B	22001264	22002471	+					component *(mS82) of small mitoribosomal-subunit proteome	hth la type rna binding domain containing protein	none
359	Fxa7Bg202939.1	Fxa7Bg202939	7B	22003661	22004660	−		Belongs to the major facilitator superfamily. Sugar transporter (TC 2.A.1.1) family	Monosaccharide-sensing protein 2	(1 of 11) PF01661 - Macro domain (Macro)	not classified	macro domain containing protein	none
360	Fxa7Bg202940.1	Fxa7Bg202940	7B	22005773	22011952	+	Zinc finger-RING type	A domain family that is part of the cupin metalloenzyme superfamily.	Lysine-specific demethylase JMJ27	(1 of 8) PTHR12549//PTHR12549:SF12 - JMJC DOMAIN-CONTAINING HISTONE DEMETHYLATION PROTEIN // SUBFAMILY NOT NAMED	histone demethylase *(KDM3)	lysine specific demethylase jmj	Lysine-specific demethylase JMJ27
361	Fxa7Bg202941.1	Fxa7Bg202941	7B	22013241	22017343	+		ATP-dependent Clp protease ATP-binding subunit clpX-like	CLP protease regulatory subunit CLPX1, mitochondrial	(1 of 8) K03544 - ATP-dependent Clp protease ATP-binding subunit ClpX (clpX, CLPX)	unfoldase component *(ClpX) of mitochondrion Clp-type protease complex	atp dependent clp protease binding subunit x	CLP protease regulatory subunit CLPX1, mitochondrial
362	Fxa7Bg202942.1	Fxa7Bg202942	7B	22018310	22020736	+	Ubiquitin-associated protein	E3 ubiquitin-protein ligase that mediates ubiquitination and subsequent proteasomal degradation of target proteins. E3 ubiquitin ligases accept ubiquitin from an E2 ubiquitin- conjugating enzyme in the form of a thioester and then directly transfers the ubiquitin to targeted substrates	E3 ubiquitin-protein ligase SINAT4	(1 of 20) K04506 - E3 ubiquitin-protein ligase SIAH1 (SIAH1)	E3 ubiquitin ligase *(SINA)	ring type e3 ubiquitin transferase	E3 ubiquitin-protein ligase SINAT3
363	Fxa7Bg202943.1	Fxa7Bg202943	7B	22025980	22028156	+	Calcium sensor calcineurin B-like proteins (CBLs)	Calcineurin B-like protein	Calcineurin B-like protein 4	(1 of 9) PTHR23056:SF45 - CALCINEURIN B-LIKE PROTEIN 4	calcium-dependent SOS2 activator SOS3 & calcium sensor *(CBL)	calcineurin b protein	Calcineurin B-like protein 4
364	Fxa7Bg202944.1	Fxa7Bg202944	7B	22029949	22033087	+		Dipeptidyl peptidase	Probable glutamyl endopeptidase, chloroplastic	(1 of 3) K01278 - dipeptidyl-peptidase 4 (DPP4)	not classified	dipeptidyl peptidase family member	none
365	Fxa7Bg202945.1	Fxa7Bg202945	7B	22035349	22037244	+	Phosphatidylinositol kinase	Phosphatidylinositol 4-kinase	Phosphatidylinositol 4-kinase gamma 3	(1 of 6) IPR000403//IPR011009 - Phosphatidylinositol 3-/4-kinase, catalytic domain // Protein kinase-like domain	phosphatidylinositol 4-kinase *(PI4K-gamma)	1 phosphatidylinositol 4 kinase	Phosphatidylinositol 4-kinase gamma 3
366	Fxa7Bg202946.1	Fxa7Bg202946	7B	22038317	22039609	−	Chitinase activity	Chitinase domain-containing protein			not classified	gh domain containing protein	none
367	Fxa7Bg202947.1	Fxa7Bg202947	7B	22040645	22043934	−	Cell-wall modification (PME Inhibitor)	pectinesterase pectinesterase inhibitor	Probable pectinesterase/pectinesterase inhibitor 34	(1 of 4) PTHR31707//PTHR31707:SF8 - FAMILY NOT NAMED // PECTINESTERASE/PECTINESTERASE INHIBITOR 34-RELATED	EC_3.1 hydrolase acting on ester bond & pectin methylesterase	pectinesterase	Probable pectinesterase/pectinesterase inhibitor 34
